# Supplementary material for: Controllability of the gene regulatory network in zebrafish embryogenesis
Source: Sci Rep. 2025 Dec 28;16:3783. doi: 10.1038/s41598-025-33869-9 (PMC12852106; doi:10.1038/s41598-025-33869-9)
Supplement: Supplementary file 1 — Supplementary Information 1. [file 41598_2025_33869_MOESM1_ESM.xlsx]

## Sheet: TableS1
Supplementary Table 1. Top 10 outdegree transcription factors for each of the 40 networks
phase	network	gene	outdegree	rank	driver node
phase1	Blastomeres	HER5	190	1	FALSE
phase1	Blastomeres	SALL4	149	2	FALSE
phase1	Blastomeres	SI:CH73-299H12.3	72	3	FALSE
phase1	Blastomeres	CTH1	42	4	TRUE
phase1	Blastomeres	IRX7	36	5	TRUE
phase1	Blastomeres	ZGC:113886	34	6	TRUE
phase1	Blastomeres	PHTF1	33	7	TRUE
phase1	Blastomeres	SNAI1A	31	8	FALSE
phase1	Blastomeres	MYT1A	30	9	FALSE
phase1	Blastomeres	SI:DKEY-208K4.2	30	10	FALSE
phase1	Enveloping_Layer	ID2A	198	1	TRUE
phase1	Enveloping_Layer	GATA3	162	2	TRUE
phase1	Enveloping_Layer	OTX1B	137	3	TRUE
phase1	Enveloping_Layer	SI:CH73-299H12.3	108	4	TRUE
phase1	Enveloping_Layer	UBTF	87	5	TRUE
phase1	Enveloping_Layer	TP53	84	6	TRUE
phase1	Enveloping_Layer	SI:DKEY-68O6.5	75	7	TRUE
phase1	Enveloping_Layer	SI:DKEY-228B2.6	73	8	TRUE
phase1	Enveloping_Layer	FOXA	68	9	TRUE
phase1	Enveloping_Layer	ID3	62	10	TRUE
phase1	Primordial_Germ_cells	ID2A	63	1	TRUE
phase1	Primordial_Germ_cells	SI:CH73-299H12.3	56	2	TRUE
phase1	Primordial_Germ_cells	CABZ01070258.1	54	3	FALSE
phase1	Primordial_Germ_cells	VOX	54	4	TRUE
phase1	Primordial_Germ_cells	PHTF1	45	5	TRUE
phase1	Primordial_Germ_cells	OTX1B	44	6	TRUE
phase1	Primordial_Germ_cells	BLF	43	7	FALSE
phase1	Primordial_Germ_cells	SI:DKEY-228B2.6	40	8	TRUE
phase1	Primordial_Germ_cells	SOX11B	39	9	FALSE
phase1	Primordial_Germ_cells	CTH1	38	10	TRUE
phase2	Ectoderm	ZGC:113886	175	1	FALSE
phase2	Ectoderm	TBX16	132	2	FALSE
phase2	Ectoderm	SOX2	87	3	FALSE
phase2	Ectoderm	SI:DKEY-68O6.5	63	4	TRUE
phase2	Ectoderm	FOXI1	35	5	FALSE
phase2	Ectoderm	FOXD3	29	6	TRUE
phase2	Ectoderm	KLF17	24	7	TRUE
phase2	Ectoderm	FOSAB	23	8	TRUE
phase2	Ectoderm	ATF3	22	9	FALSE
phase2	Ectoderm	JUNBA	22	10	TRUE
phase2	Enveloping_Layer	SI:DKEY-68O6.5	189	1	FALSE
phase2	Enveloping_Layer	SI:CH211-202H22.8	164	2	FALSE
phase2	Enveloping_Layer	EF1	102	3	TRUE
phase2	Enveloping_Layer	MLLT1B	86	4	TRUE
phase2	Enveloping_Layer	KLF2A	59	5	TRUE
phase2	Enveloping_Layer	ZNF750	59	6	TRUE
phase2	Enveloping_Layer	SI:DKEY-228B2.6	57	7	FALSE
phase2	Enveloping_Layer	UBTF	57	8	FALSE
phase2	Enveloping_Layer	KLF2B	44	9	TRUE
phase2	Enveloping_Layer	HOPX	42	10	TRUE
phase2	Other_Axial_Mesoderm	BLF	268	1	FALSE
phase2	Other_Axial_Mesoderm	ETV4	97	2	FALSE
phase2	Other_Axial_Mesoderm	OTX1B	71	3	FALSE
phase2	Other_Axial_Mesoderm	FOXA	36	4	FALSE
phase2	Other_Axial_Mesoderm	OSR1	35	5	TRUE
phase2	Other_Axial_Mesoderm	FOXA3	32	6	TRUE
phase2	Other_Axial_Mesoderm	PITX2	32	7	FALSE
phase2	Other_Axial_Mesoderm	GATA6	29	8	TRUE
phase2	Other_Axial_Mesoderm	XBP1	26	9	FALSE
phase2	Other_Axial_Mesoderm	LHX1A	24	10	TRUE
phase2	Other_Mesendoderm	SALL4	171	1	FALSE
phase2	Other_Mesendoderm	BLF	79	2	FALSE
phase2	Other_Mesendoderm	ZIC2A	45	3	FALSE
phase2	Other_Mesendoderm	SOX11A	44	4	FALSE
phase2	Other_Mesendoderm	ETV4	40	5	FALSE
phase2	Other_Mesendoderm	CTH1	26	6	FALSE
phase2	Other_Mesendoderm	SI:DKEY-68O6.5	21	7	TRUE
phase2	Other_Mesendoderm	HER1	19	8	TRUE
phase2	Other_Mesendoderm	HER6	19	9	TRUE
phase2	Other_Mesendoderm	SOX17	19	10	TRUE
phase2	Primordial_Germ_cells	TP53	170	1	FALSE
phase2	Primordial_Germ_cells	SALL4	49	2	FALSE
phase2	Primordial_Germ_cells	CTH1	45	3	FALSE
phase2	Primordial_Germ_cells	UBTF	30	4	TRUE
phase2	Primordial_Germ_cells	FOXA	21	5	TRUE
phase2	Primordial_Germ_cells	ZIC3	20	6	TRUE
phase2	Primordial_Germ_cells	FOSAB	19	7	TRUE
phase2	Primordial_Germ_cells	FOXD5	19	8	FALSE
phase2	Primordial_Germ_cells	SNAI1A	18	9	TRUE
phase2	Primordial_Germ_cells	SOX11A	16	10	TRUE
phase3	Ectoderm	POU5F3	219	1	TRUE
phase3	Ectoderm	FOXD5	65	2	FALSE
phase3	Ectoderm	TP53	51	3	FALSE
phase3	Ectoderm	SALL4	41	4	FALSE
phase3	Ectoderm	OLIG3	22	5	TRUE
phase3	Ectoderm	SOX21A	22	6	TRUE
phase3	Ectoderm	TEAD1B	22	7	TRUE
phase3	Ectoderm	GATA2A	20	8	FALSE
phase3	Ectoderm	NEUROG1	19	9	TRUE
phase3	Ectoderm	ZNFL2A	19	10	TRUE
phase3	Enveloping_Layer	UBTF	372	1	FALSE
phase3	Enveloping_Layer	FOXD5	47	2	FALSE
phase3	Enveloping_Layer	SOX11B	47	3	FALSE
phase3	Enveloping_Layer	HER6	45	4	FALSE
phase3	Enveloping_Layer	TCF3B	29	5	TRUE
phase3	Enveloping_Layer	JUN	27	6	TRUE
phase3	Enveloping_Layer	GATA2A	26	7	TRUE
phase3	Enveloping_Layer	GRHL3	26	8	FALSE
phase3	Enveloping_Layer	ID2A	20	9	TRUE
phase3	Enveloping_Layer	HER9	19	10	TRUE
phase3	Notochord	TP53	120	1	FALSE
phase3	Notochord	UBTF	80	2	FALSE
phase3	Notochord	ETV4	65	3	FALSE
phase3	Notochord	SALL4	43	4	TRUE
phase3	Notochord	FOXD5	35	5	TRUE
phase3	Notochord	SOX11B	28	6	FALSE
phase3	Notochord	HOXC3A	26	7	TRUE
phase3	Notochord	HOXB1B	24	8	FALSE
phase3	Notochord	MEOX1	22	9	TRUE
phase3	Notochord	ZEB1A	19	10	TRUE
phase3	Other_Mesendoderm	POU5F3	383	1	FALSE
phase3	Other_Mesendoderm	FOSAB	25	2	TRUE
phase3	Other_Mesendoderm	HAND2	24	3	TRUE
phase3	Other_Mesendoderm	KLF17	22	4	TRUE
phase3	Other_Mesendoderm	SIX3B	20	5	TRUE
phase3	Other_Mesendoderm	JDP2B	18	6	TRUE
phase3	Other_Mesendoderm	MEIS3	17	7	TRUE
phase3	Other_Mesendoderm	DMBX1A	16	8	TRUE
phase3	Other_Mesendoderm	PRDM1A	16	9	FALSE
phase3	Other_Mesendoderm	TP63	15	10	TRUE
phase3	Paraxial_Mesoderm	UBTF	189	1	FALSE
phase3	Paraxial_Mesoderm	POU5F3	141	2	TRUE
phase3	Paraxial_Mesoderm	ETV4	50	3	FALSE
phase3	Paraxial_Mesoderm	HOXC3A	24	4	FALSE
phase3	Paraxial_Mesoderm	TA	20	5	TRUE
phase3	Paraxial_Mesoderm	MYOD1	17	6	TRUE
phase3	Paraxial_Mesoderm	TP53	14	7	FALSE
phase3	Paraxial_Mesoderm	CDX4	13	8	TRUE
phase3	Paraxial_Mesoderm	TCF15	13	9	TRUE
phase3	Paraxial_Mesoderm	HOXB7A	10	10	FALSE
phase3	Prechordal_Plate	OSR1	109	1	FALSE
phase3	Prechordal_Plate	UBTF	96	2	FALSE
phase3	Prechordal_Plate	OTX1A	69	3	FALSE
phase3	Prechordal_Plate	MLLT1B	61	4	FALSE
phase3	Prechordal_Plate	FOXA3	45	5	TRUE
phase3	Prechordal_Plate	ZIC2B	35	6	TRUE
phase3	Prechordal_Plate	FOSAB	12	7	TRUE
phase3	Prechordal_Plate	POU5F3	12	8	TRUE
phase3	Prechordal_Plate	BACH1B	10	9	TRUE
phase3	Prechordal_Plate	OTX2	10	10	TRUE
phase3	Primordial_Germ_cells	TBX16	86	1	TRUE
phase3	Primordial_Germ_cells	ZIC2B	66	2	FALSE
phase3	Primordial_Germ_cells	UBTF	56	3	FALSE
phase3	Primordial_Germ_cells	MIXL1	50	4	FALSE
phase3	Primordial_Germ_cells	VOX	49	5	TRUE
phase3	Primordial_Germ_cells	SI:DKEY-208K4.2	48	6	TRUE
phase3	Primordial_Germ_cells	SOX11A	43	7	TRUE
phase3	Primordial_Germ_cells	FOSAB	40	8	FALSE
phase3	Primordial_Germ_cells	SOX19A	39	9	FALSE
phase3	Primordial_Germ_cells	XBP1	32	10	TRUE
phase4	Adaxial_Cells	HOXB7A	171	1	FALSE
phase4	Adaxial_Cells	HMGB1A	50	2	FALSE
phase4	Adaxial_Cells	HER7	20	3	FALSE
phase4	Adaxial_Cells	MYOG	17	4	TRUE
phase4	Adaxial_Cells	VED	17	5	FALSE
phase4	Adaxial_Cells	HES6	9	6	TRUE
phase4	Adaxial_Cells	PRDM1A	9	7	TRUE
phase4	Adaxial_Cells	SNAI1A	9	8	TRUE
phase4	Adaxial_Cells	HER11	8	9	TRUE
phase4	Adaxial_Cells	MESPAA	8	10	TRUE
phase4	Cephalic_Mesoderm	SOX11A	163	1	FALSE
phase4	Cephalic_Mesoderm	ALX1	60	2	FALSE
phase4	Cephalic_Mesoderm	ZIC2B	60	3	FALSE
phase4	Cephalic_Mesoderm	FOXL2	59	4	TRUE
phase4	Cephalic_Mesoderm	RARGA	51	5	TRUE
phase4	Cephalic_Mesoderm	HER9	49	6	FALSE
phase4	Cephalic_Mesoderm	HER6	47	7	FALSE
phase4	Cephalic_Mesoderm	MEOX1	44	8	TRUE
phase4	Cephalic_Mesoderm	SOX11B	44	9	TRUE
phase4	Cephalic_Mesoderm	ID1	42	10	FALSE
phase4	Diencephalon	SOX19A	80	1	FALSE
phase4	Diencephalon	HMGB1A	75	2	FALSE
phase4	Diencephalon	SOX3	46	3	FALSE
phase4	Diencephalon	SOX11A	20	4	FALSE
phase4	Diencephalon	PAX6A	16	5	FALSE
phase4	Diencephalon	HER9	15	6	FALSE
phase4	Diencephalon	ZIC2A	15	7	TRUE
phase4	Diencephalon	SOX2	10	8	TRUE
phase4	Diencephalon	JUN	9	9	TRUE
phase4	Diencephalon	PAX3A	9	10	TRUE
phase4	Endoderm_Pancreatic+Intestinal	HOXB7A	202	1	FALSE
phase4	Endoderm_Pancreatic+Intestinal	HOXC3A	61	2	FALSE
phase4	Endoderm_Pancreatic+Intestinal	ID3	35	3	TRUE
phase4	Endoderm_Pancreatic+Intestinal	VED	35	4	TRUE
phase4	Endoderm_Pancreatic+Intestinal	MSGN1	23	5	TRUE
phase4	Endoderm_Pancreatic+Intestinal	VOX	23	6	TRUE
phase4	Endoderm_Pancreatic+Intestinal	SOX11B	22	7	FALSE
phase4	Endoderm_Pancreatic+Intestinal	TBX16	22	8	FALSE
phase4	Endoderm_Pancreatic+Intestinal	HOXC6B	19	9	TRUE
phase4	Endoderm_Pancreatic+Intestinal	JUN	19	10	FALSE
phase4	Endoderm_Pharyngeal	XBP1	114	1	FALSE
phase4	Endoderm_Pharyngeal	SOX11B	113	2	FALSE
phase4	Endoderm_Pharyngeal	ZIC2B	55	3	FALSE
phase4	Endoderm_Pharyngeal	SOX19A	38	4	FALSE
phase4	Endoderm_Pharyngeal	ID1	33	5	FALSE
phase4	Endoderm_Pharyngeal	KLF17	31	6	TRUE
phase4	Endoderm_Pharyngeal	IRX3A	29	7	FALSE
phase4	Endoderm_Pharyngeal	OTX1A	27	8	TRUE
phase4	Endoderm_Pharyngeal	FOXD3	26	9	TRUE
phase4	Endoderm_Pharyngeal	GATA5	26	10	FALSE
phase4	Enveloping_Layer	ID2A	189	1	TRUE
phase4	Enveloping_Layer	UBTF	160	2	TRUE
phase4	Enveloping_Layer	TP53	130	3	FALSE
phase4	Enveloping_Layer	GATA3	89	4	TRUE
phase4	Enveloping_Layer	MSX1B	88	5	TRUE
phase4	Enveloping_Layer	SOX11A	87	6	TRUE
phase4	Enveloping_Layer	TFAP2A	80	7	FALSE
phase4	Enveloping_Layer	ZBTB16A	68	8	TRUE
phase4	Enveloping_Layer	XBP1	55	9	TRUE
phase4	Enveloping_Layer	HER2	54	10	FALSE
phase4	Epidermis	GATA3	96	1	FALSE
phase4	Epidermis	HMGB1A	86	2	FALSE
phase4	Epidermis	ID3	78	3	FALSE
phase4	Epidermis	JUNBA	38	4	TRUE
phase4	Epidermis	DLX3B	25	5	FALSE
phase4	Epidermis	KLF6A	22	6	TRUE
phase4	Epidermis	HOXC8A	17	7	TRUE
phase4	Epidermis	MEIS1B	15	8	TRUE
phase4	Epidermis	HOXD9A	12	9	TRUE
phase4	Epidermis	TEAD1B	12	10	TRUE
phase4	Heart_Primordium	MYCN	142	1	FALSE
phase4	Heart_Primordium	GATA5	64	2	FALSE
phase4	Heart_Primordium	VOX	55	3	FALSE
phase4	Heart_Primordium	JDP2B	48	4	TRUE
phase4	Heart_Primordium	XBP1	47	5	FALSE
phase4	Heart_Primordium	GATA6	43	6	FALSE
phase4	Heart_Primordium	HAND2	39	7	TRUE
phase4	Heart_Primordium	UBTF	38	8	TRUE
phase4	Heart_Primordium	SOX3	37	9	FALSE
phase4	Heart_Primordium	SOX11A	36	10	TRUE
phase4	Hematopoietic_ICM	HMGB1A	105	1	FALSE
phase4	Hematopoietic_ICM	HER2	35	2	TRUE
phase4	Hematopoietic_ICM	MEOX1	27	3	FALSE
phase4	Hematopoietic_ICM	FOSAB	25	4	FALSE
phase4	Hematopoietic_ICM	ZNFL2A	25	5	FALSE
phase4	Hematopoietic_ICM	KLF17	24	6	TRUE
phase4	Hematopoietic_ICM	SOX7	22	7	TRUE
phase4	Hematopoietic_ICM	HOXC3A	19	8	TRUE
phase4	Hematopoietic_ICM	TAL1	17	9	TRUE
phase4	Hematopoietic_ICM	TA	16	10	TRUE
phase4	Hematopoietic_RBI+Pronephros	HMGB1A	172	1	FALSE
phase4	Hematopoietic_RBI+Pronephros	HOXB3A	34	2	TRUE
phase4	Hematopoietic_RBI+Pronephros	HES6	33	3	TRUE
phase4	Hematopoietic_RBI+Pronephros	HER2	29	4	TRUE
phase4	Hematopoietic_RBI+Pronephros	HOXD9A	29	5	FALSE
phase4	Hematopoietic_RBI+Pronephros	HAND2	28	6	TRUE
phase4	Hematopoietic_RBI+Pronephros	HNF1BB	27	7	FALSE
phase4	Hematopoietic_RBI+Pronephros	ID3	25	8	FALSE
phase4	Hematopoietic_RBI+Pronephros	SOX11B	24	9	TRUE
phase4	Hematopoietic_RBI+Pronephros	GATA5	22	10	TRUE
phase4	Hindbrain_R3	HER9	85	1	TRUE
phase4	Hindbrain_R3	SOX11A	57	2	FALSE
phase4	Hindbrain_R3	MYCN	47	3	FALSE
phase4	Hindbrain_R3	OLIG3	35	4	TRUE
phase4	Hindbrain_R3	ID1	33	5	FALSE
phase4	Hindbrain_R3	SOX2	33	6	FALSE
phase4	Hindbrain_R3	ZIC2A	31	7	TRUE
phase4	Hindbrain_R3	PAX6A	30	8	FALSE
phase4	Hindbrain_R3	TEAD1B	30	9	TRUE
phase4	Hindbrain_R3	HER2	26	10	TRUE
phase4	Hindbrain_R4+5+6	HMGB1A	188	1	FALSE
phase4	Hindbrain_R4+5+6	MAFBA	30	2	FALSE
phase4	Hindbrain_R4+5+6	HER3	28	3	TRUE
phase4	Hindbrain_R4+5+6	SOX11A	23	4	FALSE
phase4	Hindbrain_R4+5+6	LBX1B	21	5	TRUE
phase4	Hindbrain_R4+5+6	SOX11B	19	6	FALSE
phase4	Hindbrain_R4+5+6	E2F7	17	7	TRUE
phase4	Hindbrain_R4+5+6	VOX	17	8	TRUE
phase4	Hindbrain_R4+5+6	MYCN	13	9	FALSE
phase4	Hindbrain_R4+5+6	SALL4	13	10	TRUE
phase4	Neural_Plate_Border	TP63	95	1	FALSE
phase4	Neural_Plate_Border	KLF17	89	2	TRUE
phase4	Neural_Plate_Border	HOXB7A	55	3	FALSE
phase4	Neural_Plate_Border	HMGB1A	43	4	FALSE
phase4	Neural_Plate_Border	HOXC8A	39	5	FALSE
phase4	Neural_Plate_Border	ZNFL2A	38	6	FALSE
phase4	Neural_Plate_Border	VOX	35	7	FALSE
phase4	Neural_Plate_Border	SOX11B	33	8	TRUE
phase4	Neural_Plate_Border	HOXC3A	30	9	FALSE
phase4	Neural_Plate_Border	EMX2	28	10	TRUE
phase4	Notochord	HOXC3A	86	1	FALSE
phase4	Notochord	HOXB7A	77	2	FALSE
phase4	Notochord	HOXC8A	59	3	TRUE
phase4	Notochord	FOXA2	56	4	TRUE
phase4	Notochord	LHX1A	56	5	FALSE
phase4	Notochord	HMGB1A	45	6	TRUE
phase4	Notochord	IRX3A	45	7	TRUE
phase4	Notochord	AFF3	41	8	FALSE
phase4	Notochord	HOXB10A	40	9	TRUE
phase4	Notochord	TBX3A	40	10	TRUE
phase4	Optic_Cup	HMGB1A	122	1	FALSE
phase4	Optic_Cup	SIX3B	48	2	FALSE
phase4	Optic_Cup	SOX2	42	3	FALSE
phase4	Optic_Cup	MYCN	35	4	FALSE
phase4	Optic_Cup	RX3	21	5	TRUE
phase4	Optic_Cup	CABZ01070258.1	19	6	TRUE
phase4	Optic_Cup	MEIS1B	19	7	FALSE
phase4	Optic_Cup	PAX6A	19	8	TRUE
phase4	Optic_Cup	FOXG1A	16	9	TRUE
phase4	Optic_Cup	FOXD1	14	10	TRUE
phase4	Placode_Adeno+Lens+Trigeminal	ID1	88	1	FALSE
phase4	Placode_Adeno+Lens+Trigeminal	ID3	69	2	FALSE
phase4	Placode_Adeno+Lens+Trigeminal	PITX3	64	3	FALSE
phase4	Placode_Adeno+Lens+Trigeminal	HER9	56	4	FALSE
phase4	Placode_Adeno+Lens+Trigeminal	SOX11A	48	5	FALSE
phase4	Placode_Adeno+Lens+Trigeminal	DLX4B	40	6	FALSE
phase4	Placode_Adeno+Lens+Trigeminal	MSX1B	38	7	FALSE
phase4	Placode_Adeno+Lens+Trigeminal	HER2	32	8	TRUE
phase4	Placode_Adeno+Lens+Trigeminal	SIX1B	31	9	TRUE
phase4	Placode_Adeno+Lens+Trigeminal	FOXI1	29	10	TRUE
phase4	Placode_Epibranchial+Otic	SOX11B	135	1	FALSE
phase4	Placode_Epibranchial+Otic	FOXI1	54	2	TRUE
phase4	Placode_Epibranchial+Otic	XBP1	34	3	FALSE
phase4	Placode_Epibranchial+Otic	IRX7	27	4	FALSE
phase4	Placode_Epibranchial+Otic	SOX11A	26	5	TRUE
phase4	Placode_Epibranchial+Otic	PAX8	22	6	FALSE
phase4	Placode_Epibranchial+Otic	NR2F6B	21	7	TRUE
phase4	Placode_Epibranchial+Otic	GBX2	20	8	FALSE
phase4	Placode_Epibranchial+Otic	NKX2.7	19	9	TRUE
phase4	Placode_Epibranchial+Otic	GRHL2B	17	10	TRUE
phase4	Placode_Olfactory	SOX19A	149	1	FALSE
phase4	Placode_Olfactory	MYCN	62	2	FALSE
phase4	Placode_Olfactory	NEUROD4	53	3	TRUE
phase4	Placode_Olfactory	MSX1B	48	4	TRUE
phase4	Placode_Olfactory	UBTF	45	5	FALSE
phase4	Placode_Olfactory	DLX4B	42	6	TRUE
phase4	Placode_Olfactory	HER13	33	7	TRUE
phase4	Placode_Olfactory	SOX11B	33	8	TRUE
phase4	Placode_Olfactory	HOXA3A	31	9	TRUE
phase4	Placode_Olfactory	NEUROG1	31	10	FALSE
phase4	Prechordal_Plate	ISL1	152	1	FALSE
phase4	Prechordal_Plate	PITX2	56	2	FALSE
phase4	Prechordal_Plate	HER6	37	3	FALSE
phase4	Prechordal_Plate	HMGB1A	25	4	FALSE
phase4	Prechordal_Plate	FOSAB	18	5	TRUE
phase4	Prechordal_Plate	ID3	14	6	TRUE
phase4	Prechordal_Plate	FOXE3	13	7	TRUE
phase4	Prechordal_Plate	KLF17	13	8	TRUE
phase4	Prechordal_Plate	BHLHA15	12	9	FALSE
phase4	Prechordal_Plate	DLX3B	11	10	FALSE
phase4	Primordial_Germ_cells	SOX11B	98	1	TRUE
phase4	Primordial_Germ_cells	HER6	62	2	TRUE
phase4	Primordial_Germ_cells	ZIC2B	54	3	FALSE
phase4	Primordial_Germ_cells	HOXA3A	49	4	TRUE
phase4	Primordial_Germ_cells	TP53	48	5	FALSE
phase4	Primordial_Germ_cells	PAX3A	47	6	TRUE
phase4	Primordial_Germ_cells	JUNBA	46	7	FALSE
phase4	Primordial_Germ_cells	ID1	44	8	FALSE
phase4	Primordial_Germ_cells	MEIS1B	44	9	TRUE
phase4	Primordial_Germ_cells	MYCN	42	10	TRUE
phase4	Somites	VOX	119	1	FALSE
phase4	Somites	HOXC3A	86	2	FALSE
phase4	Somites	TBX6	83	3	FALSE
phase4	Somites	DMRT2A	63	4	FALSE
phase4	Somites	ZNFL2A	40	5	TRUE
phase4	Somites	HER2	39	6	TRUE
phase4	Somites	CDX4	34	7	FALSE
phase4	Somites	HEY1	34	8	TRUE
phase4	Somites	HOXC8A	34	9	TRUE
phase4	Somites	ID3	32	10	TRUE
phase4	Spinal_Cord	SOX19A	196	1	FALSE
phase4	Spinal_Cord	SOX11B	49	2	FALSE
phase4	Spinal_Cord	SALL4	18	3	TRUE
phase4	Spinal_Cord	HER15.2	15	4	FALSE
phase4	Spinal_Cord	OLIG2	12	5	TRUE
phase4	Spinal_Cord	ZIC2B	12	6	TRUE
phase4	Spinal_Cord	HOXA9B	11	7	TRUE
phase4	Spinal_Cord	ID3	11	8	TRUE
phase4	Spinal_Cord	CABZ01070258.1	10	9	FALSE
phase4	Spinal_Cord	INSM1B	10	10	TRUE
phase4	Tailbud	HOXB7A	121	1	FALSE
phase4	Tailbud	HMGB1A	105	2	FALSE
phase4	Tailbud	HOXB10A	11	3	TRUE
phase4	Tailbud	HOXC3A	11	4	TRUE
phase4	Tailbud	MSX3	11	5	TRUE
phase4	Tailbud	PAX6B	11	6	TRUE
phase4	Tailbud	NEUROG1	9	7	TRUE
phase4	Tailbud	BLF	7	8	TRUE
phase4	Tailbud	HOXC8A	7	9	TRUE
phase4	Tailbud	NOTO	7	10	TRUE
phase4	Telencephalon	SOX2	95	1	FALSE
phase4	Telencephalon	MYCN	60	2	FALSE
phase4	Telencephalon	EMX3	52	3	FALSE
phase4	Telencephalon	SOX3	44	4	TRUE
phase4	Telencephalon	SIX3B	35	5	TRUE
phase4	Telencephalon	FEZF2	30	6	TRUE
phase4	Telencephalon	SOX19A	30	7	TRUE
phase4	Telencephalon	UBTF	28	8	TRUE
phase4	Telencephalon	ZIC2A	28	9	FALSE
phase4	Telencephalon	ZIC2B	28	10	FALSE
phase4	midbrain+neural_crest	HMGB1A	98	1	FALSE
phase4	midbrain+neural_crest	MYCN	55	2	FALSE
phase4	midbrain+neural_crest	SOX21A	29	3	FALSE
phase4	midbrain+neural_crest	SOX19A	27	4	FALSE
phase4	midbrain+neural_crest	MSX3	22	5	TRUE
phase4	midbrain+neural_crest	JDP2B	17	6	TRUE
phase4	midbrain+neural_crest	SOX3	16	7	FALSE
phase4	midbrain+neural_crest	ID2A	14	8	TRUE
phase4	midbrain+neural_crest	MSX1B	12	9	TRUE
phase4	midbrain+neural_crest	E2F7	10	10	TRUE

## Sheet: TableS2
Supplementary Table 2. The critical TF table from hvg condition TENET
phase	network	critical TF	normalized expression	outdegree
phase1	Blastomeres	FOXB1A	0.710159	12
phase1	Blastomeres	FOXD3	1.76387	20
phase1	Blastomeres	FOXD5	2.25845	12
phase1	Blastomeres	HOPX	1.0826	14
phase1	Blastomeres	KLF6A	1.04672	13
phase1	Blastomeres	POU5F3	3.84295	11
phase1	Blastomeres	SI:DKEY-261J4.3	1.95863	7
phase1	Blastomeres	SI:DKEY-43P13.5	1.28801	16
phase1	Blastomeres	SOX11A	3.16753	15
phase1	Blastomeres	SOX13	0.959202	9
phase1	Blastomeres	ZEB1A	1.3706	18
phase1	Enveloping_Layer	FOXD3	0.596569	1
phase1	Primordial_Germ_cells	FOXB1A	0.874641	1
phase1	Primordial_Germ_cells	ID3	0.984928	1
phase1	Primordial_Germ_cells	RARGA	0.874641	1
phase1	Primordial_Germ_cells	VED	1.59218	1
phase1	Primordial_Germ_cells	ZNF503	0.984928	1
phase2	Ectoderm	BLF	2.41508	2
phase2	Ectoderm	EVE1	1.68939	12
phase2	Ectoderm	HER7	1.77595	6
phase2	Ectoderm	ID1	4.67906	3
phase2	Ectoderm	MSX1B	1.17865	12
phase2	Ectoderm	OTX1B	1.1505	5
phase2	Ectoderm	TFAP2C	1.49139	11
phase2	Ectoderm	VOX	3.32948	4
phase2	Ectoderm	ZEB1A	1.79433	14
phase2	Enveloping_Layer	BLF	1.97175	4
phase2	Enveloping_Layer	CABZ01070258.1	1.80832	11
phase2	Enveloping_Layer	CEBPD	0.569841	1
phase2	Enveloping_Layer	CTH1	0.938312	7
phase2	Enveloping_Layer	ETV4	1.27526	10
phase2	Enveloping_Layer	FOXA	0.624036	3
phase2	Enveloping_Layer	FOXD3	0.624036	3
phase2	Enveloping_Layer	FOXD5	1.96626	7
phase2	Enveloping_Layer	FOXI1	0.789007	3
phase2	Enveloping_Layer	HER7	1.10147	11
phase2	Enveloping_Layer	ID1	3.24471	11
phase2	Enveloping_Layer	ID3	0.733836	5
phase2	Enveloping_Layer	IRX7	1.61286	4
phase2	Enveloping_Layer	SI:CH73-299H12.3	1.02675	2
phase2	Enveloping_Layer	SI:DKEY-261J4.5	1.07494	8
phase2	Enveloping_Layer	SOX11A	2.15418	6
phase2	Enveloping_Layer	SOX11B	2.10502	7
phase2	Enveloping_Layer	SOX2	0.655197	7
phase2	Enveloping_Layer	TA	1.63997	5
phase2	Enveloping_Layer	TBX16	2.95056	6
phase2	Enveloping_Layer	TCF3B	0.961164	8
phase2	Enveloping_Layer	ZEB1A	0.613429	1
phase2	Enveloping_Layer	ZFP36L1B	0.55864	1
phase2	Enveloping_Layer	ZIC2B	2.19227	10
phase2	Enveloping_Layer	ZIC3	0.591873	2
phase2	Enveloping_Layer	ZNFL2A	1.60893	3
phase2	Other_Axial_Mesoderm	CABZ01070258.1	2.33279	9
phase2	Other_Axial_Mesoderm	DRL	0.616828	10
phase2	Other_Axial_Mesoderm	HER7	1.86555	9
phase2	Other_Axial_Mesoderm	HMGB1A	3.45122	11
phase2	Other_Axial_Mesoderm	HOPX	0.679285	6
phase2	Other_Axial_Mesoderm	MYT1A	0.53033	2
phase2	Other_Axial_Mesoderm	NOTO	3.76426	10
phase2	Other_Axial_Mesoderm	SI:DKEY-261J4.3	0.899633	11
phase2	Other_Axial_Mesoderm	SOX11B	3.22382	2
phase2	Other_Axial_Mesoderm	TWIST2	1.72847	2
phase2	Other_Mesendoderm	CDX4	3.85571	6
phase2	Other_Mesendoderm	E2F7	0.665665	3
phase2	Other_Mesendoderm	EVE1	3.31994	4
phase2	Other_Mesendoderm	FOSAB	1.74553	3
phase2	Other_Mesendoderm	FOXA2	1.33289	14
phase2	Other_Mesendoderm	HER5	0.710079	4
phase2	Other_Mesendoderm	MSGN1	3.28219	8
phase2	Other_Mesendoderm	OSR1	1.91992	3
phase2	Other_Mesendoderm	OTX1A	1.2685	8
phase2	Other_Mesendoderm	SI:DKEY-261J4.3	1.28977	9
phase2	Other_Mesendoderm	SOX2	1.69333	3
phase2	Other_Mesendoderm	SOX32	2.48297	17
phase2	Primordial_Germ_cells	CDX4	2.45227	1
phase2	Primordial_Germ_cells	HER3	1.63299	1
phase2	Primordial_Germ_cells	HER5	1.34852	3
phase2	Primordial_Germ_cells	HER7	1.77686	3
phase2	Primordial_Germ_cells	ID2A	2.01431	3
phase2	Primordial_Germ_cells	ID3	1.77686	1
phase2	Primordial_Germ_cells	IRX7	1.69304	3
phase2	Primordial_Germ_cells	MYCN	1.30652	4
phase2	Primordial_Germ_cells	OTX1B	1.0651	3
phase2	Primordial_Germ_cells	TA	2.15229	2
phase2	Primordial_Germ_cells	XBP1	2.87883	2
phase2	Primordial_Germ_cells	ZEB1A	1.66346	3
phase2	Primordial_Germ_cells	ZGC:113886	1.8542	2
phase3	Ectoderm	DLX3B	3.26051	14
phase3	Ectoderm	GATA3	2.23678	16
phase3	Ectoderm	HER5	1.28709	16
phase3	Ectoderm	HMGB1A	3.63911	5
phase3	Ectoderm	IRX1B	1.85625	5
phase3	Ectoderm	OLIG3	1.19748	22
phase3	Ectoderm	OTX2	1.92568	5
phase3	Ectoderm	PAX2A	0.813537	10
phase3	Ectoderm	TBX16	1.16311	5
phase3	Ectoderm	XBP1	2.87331	7
phase3	Ectoderm	ZIC2A	1.96643	10
phase3	Ectoderm	ZIC3	2.18293	4
phase3	Enveloping_Layer	ATF3	0.682997	1
phase3	Enveloping_Layer	FOXB1A	0.647007	3
phase3	Enveloping_Layer	GBX1	0.700518	3
phase3	Enveloping_Layer	ID1	3.53757	11
phase3	Enveloping_Layer	ID3	1.33485	3
phase3	Enveloping_Layer	MEIS2B	0.700518	6
phase3	Enveloping_Layer	OTX1A	0.875351	2
phase3	Enveloping_Layer	RARGA	0.682997	2
phase3	Enveloping_Layer	SI:DKEY-228B2.6	0.530545	4
phase3	Enveloping_Layer	SOX19A	2.02534	5
phase3	Enveloping_Layer	VED	3.28015	3
phase3	Enveloping_Layer	ZIC2A	1.19681	3
phase3	Enveloping_Layer	ZIC3	0.799646	4
phase3	Enveloping_Layer	ZNF503	0.751309	4
phase3	Enveloping_Layer	ZNF750	1.22803	2
phase3	Enveloping_Layer	ZNFL2A	1.10843	3
phase3	Notochord	CTH1	0.611123	3
phase3	Notochord	FOXA1	1.75339	11
phase3	Notochord	FOXA2	3.44777	2
phase3	Notochord	GBX1	0.817022	4
phase3	Notochord	IRX5A	1.84938	13
phase3	Notochord	KLF6A	1.35287	8
phase3	Notochord	MIXL1	0.406456	1
phase3	Notochord	NOTO	4.55787	3
phase3	Notochord	OTX1A	1.23758	5
phase3	Notochord	POU5F3	2.46572	5
phase3	Notochord	RXRAA	0.868824	7
phase3	Notochord	TCF3B	2.14033	3
phase3	Notochord	VOX	1.12042	6
phase3	Notochord	XBP1	4.97443	4
phase3	Other_Mesendoderm	CABZ01070258.1	2.15355	2
phase3	Other_Mesendoderm	DMBX1A	0.921735	16
phase3	Other_Mesendoderm	FEZF2	0.711142	5
phase3	Other_Mesendoderm	FOXA2	1.7603	5
phase3	Other_Mesendoderm	GSC	1.56923	12
phase3	Other_Mesendoderm	MEIS3	1.30682	17
phase3	Other_Mesendoderm	MYCN	2.27038	8
phase3	Other_Mesendoderm	MYF5	0.471844	6
phase3	Other_Mesendoderm	NR2F6B	0.922984	11
phase3	Other_Mesendoderm	PITX2	0.729479	14
phase3	Other_Mesendoderm	PRDM1A	1.34272	16
phase3	Other_Mesendoderm	SOX17	1.80001	6
phase3	Other_Mesendoderm	TBX1	1.14976	10
phase3	Other_Mesendoderm	TFAP2A	1.75271	7
phase3	Other_Mesendoderm	TP53	2.45791	2
phase3	Other_Mesendoderm	TP63	1.00787	15
phase3	Paraxial_Mesoderm	FOSAB	2.082	4
phase3	Paraxial_Mesoderm	FOXA	0.544658	5
phase3	Paraxial_Mesoderm	FOXB1A	1.23596	6
phase3	Paraxial_Mesoderm	FOXD3	2.05134	3
phase3	Paraxial_Mesoderm	NEUROG1	0.713484	5
phase3	Paraxial_Mesoderm	NOTO	1.841	2
phase3	Paraxial_Mesoderm	PRDM1A	0.622633	3
phase3	Paraxial_Mesoderm	SALL4	2.35774	4
phase3	Paraxial_Mesoderm	SOX11A	2.19268	3
phase3	Paraxial_Mesoderm	VED	3.86904	3
phase3	Paraxial_Mesoderm	VOX	3.53201	7
phase3	Paraxial_Mesoderm	XBP1	2.16642	4
phase3	Prechordal_Plate	BACH1B	1.39412	10
phase3	Prechordal_Plate	ETV4	0.725726	5
phase3	Prechordal_Plate	PITX2	3.28991	5
phase3	Prechordal_Plate	SI:DKEY-68O6.5	0.630245	6
phase3	Prechordal_Plate	UNCX4.1	0.524677	3
phase3	Primordial_Germ_cells	DLX3B	1.63819	1
phase3	Primordial_Germ_cells	ETS2	0.525303	1
phase3	Primordial_Germ_cells	EVE1	1.39631	3
phase3	Primordial_Germ_cells	FOXC1A	0.744578	1
phase3	Primordial_Germ_cells	FOXD3	0.977698	3
phase3	Primordial_Germ_cells	HER5	0.924312	1
phase3	Primordial_Germ_cells	HOXB7A	0.808147	1
phase3	Primordial_Germ_cells	IRX1B	1.28804	5
phase3	Primordial_Germ_cells	MEIS2B	1.20875	3
phase3	Primordial_Germ_cells	OTX1A	1.16662	1
phase3	Primordial_Germ_cells	PAX8	1.32545	3
phase3	Primordial_Germ_cells	PRDM14	0.744578	2
phase3	Primordial_Germ_cells	TFAP2A	1.20875	3
phase3	Primordial_Germ_cells	ZNF503	1.32545	3
phase4	Adaxial_Cells	BLF	1.56066	2
phase4	Adaxial_Cells	HER1	2.63837	3
phase4	Adaxial_Cells	HOXA9B	2.69553	2
phase4	Adaxial_Cells	HOXB10A	2.8864	3
phase4	Adaxial_Cells	JUN	1.11754	4
phase4	Adaxial_Cells	SI:DKEY-261J4.5	0.567666	1
phase4	Adaxial_Cells	SIX4A	1.68798	1
phase4	Adaxial_Cells	TBX16	4.14148	3
phase4	Adaxial_Cells	TCF15	2.69949	3
phase4	Adaxial_Cells	TP53	2.40256	2
phase4	Cephalic_Mesoderm	HEY2	0.640699	1
phase4	Cephalic_Mesoderm	LMX1BB	1.17697	1
phase4	Cephalic_Mesoderm	MSGN1	0.804011	1
phase4	Cephalic_Mesoderm	MSX3	0.899729	4
phase4	Cephalic_Mesoderm	PBX1A	0.944358	3
phase4	Cephalic_Mesoderm	SOX13	0.698151	1
phase4	Cephalic_Mesoderm	VED	0.853015	1
phase4	Cephalic_Mesoderm	VOX	1.24386	1
phase4	Diencephalon	ARXA	1.21066	6
phase4	Diencephalon	DBX1A	3.97194	6
phase4	Diencephalon	DBX1B	1.83017	2
phase4	Diencephalon	EMX3	1.28577	6
phase4	Diencephalon	ENG2B	0.778341	2
phase4	Diencephalon	INSM1B	1.32131	3
phase4	Diencephalon	IRX1B	1.21066	3
phase4	Diencephalon	IRX7	2.05481	5
phase4	Diencephalon	MSX1B	1.21066	4
phase4	Diencephalon	MYT1B	2.27916	2
phase4	Diencephalon	NOTO	1.85094	5
phase4	Diencephalon	OLIG2	1.74247	4
phase4	Diencephalon	OTX1B	2.48435	7
phase4	Diencephalon	PAX3A	1.17088	9
phase4	Diencephalon	PHTF1	0.579551	1
phase4	Diencephalon	SOX1B	1.92997	3
phase4	Diencephalon	TP53	2.64527	5
phase4	Diencephalon	VOX	1.48222	9
phase4	Diencephalon	ZEB1A	0.993751	5
phase4	Diencephalon	ZIC3	1.21066	5
phase4	Endoderm_Pancreatic+Intestinal	ATF3	1.20159	4
phase4	Endoderm_Pancreatic+Intestinal	BLF	0.978702	6
phase4	Endoderm_Pancreatic+Intestinal	CABZ01070258.1	1.91075	9
phase4	Endoderm_Pancreatic+Intestinal	DLX3B	1.09634	3
phase4	Endoderm_Pancreatic+Intestinal	ETV4	2.01933	6
phase4	Endoderm_Pancreatic+Intestinal	FOXA	1.51369	3
phase4	Endoderm_Pancreatic+Intestinal	FOXA3	0.745424	3
phase4	Endoderm_Pancreatic+Intestinal	FOXB1B	1.26606	2
phase4	Endoderm_Pancreatic+Intestinal	FOXD3	2.0483	9
phase4	Endoderm_Pancreatic+Intestinal	GATA6	1.48902	8
phase4	Endoderm_Pancreatic+Intestinal	GBX1	0.691446	3
phase4	Endoderm_Pancreatic+Intestinal	GRHL2B	1.09634	2
phase4	Endoderm_Pancreatic+Intestinal	HER12	1.13267	7
phase4	Endoderm_Pancreatic+Intestinal	HER15.1	1.01947	5
phase4	Endoderm_Pancreatic+Intestinal	HER2	2.0483	9
phase4	Endoderm_Pancreatic+Intestinal	HER3	2.45362	5
phase4	Endoderm_Pancreatic+Intestinal	HER7	1.01947	3
phase4	Endoderm_Pancreatic+Intestinal	HES6	3.27596	7
phase4	Endoderm_Pancreatic+Intestinal	HOXA3A	0.936198	8
phase4	Endoderm_Pancreatic+Intestinal	HOXB6B	1.89423	8
phase4	Endoderm_Pancreatic+Intestinal	HOXD9A	2.3744	3
phase4	Endoderm_Pancreatic+Intestinal	ID2A	1.67121	11
phase4	Endoderm_Pancreatic+Intestinal	IRX1B	1.41112	3
phase4	Endoderm_Pancreatic+Intestinal	JDP2B	1.80726	9
phase4	Endoderm_Pancreatic+Intestinal	MEIS1B	1.56128	6
phase4	Endoderm_Pancreatic+Intestinal	MEIS2B	1.13267	12
phase4	Endoderm_Pancreatic+Intestinal	MSX3	1.77024	13
phase4	Endoderm_Pancreatic+Intestinal	NR2F5	1.09634	5
phase4	Endoderm_Pancreatic+Intestinal	PAX3A	1.41112	6
phase4	Endoderm_Pancreatic+Intestinal	PAX6A	1.38374	4
phase4	Endoderm_Pancreatic+Intestinal	PAX6B	1.32663	1
phase4	Endoderm_Pancreatic+Intestinal	SOX13	1.32663	3
phase4	Endoderm_Pancreatic+Intestinal	SP5A	1.20159	10
phase4	Endoderm_Pancreatic+Intestinal	TA	2.01933	4
phase4	Endoderm_Pancreatic+Intestinal	TCF15	0.796636	3
phase4	Endoderm_Pancreatic+Intestinal	TEAD1B	1.13267	6
phase4	Endoderm_Pancreatic+Intestinal	TFAP2A	1.23435	5
phase4	Endoderm_Pancreatic+Intestinal	ZNF503	1.09634	4
phase4	Endoderm_Pharyngeal	FOXA3	0.838341	4
phase4	Endoderm_Pharyngeal	GATA6	1.01161	5
phase4	Endoderm_Pharyngeal	GBX1	1.13611	9
phase4	Endoderm_Pharyngeal	GSC	1.97381	7
phase4	Endoderm_Pharyngeal	HER5	0.984741	5
phase4	Endoderm_Pharyngeal	HER6	2.41668	8
phase4	Endoderm_Pharyngeal	HER9	3.32363	12
phase4	Endoderm_Pharyngeal	HOXB3A	1.13611	20
phase4	Endoderm_Pharyngeal	HOXC3A	0.628618	4
phase4	Endoderm_Pharyngeal	HOXD4A	1.01161	13
phase4	Endoderm_Pharyngeal	ID2A	2.24691	12
phase4	Endoderm_Pharyngeal	IRX1B	2.16669	16
phase4	Endoderm_Pharyngeal	IRX7	3.64634	18
phase4	Endoderm_Pharyngeal	ISL1	1.73462	5
phase4	Endoderm_Pharyngeal	JUNBA	1.95334	16
phase4	Endoderm_Pharyngeal	MEIS3	0.984741	2
phase4	Endoderm_Pharyngeal	MSGN1	1.55156	25
phase4	Endoderm_Pharyngeal	MSX3	1.32731	14
phase4	Endoderm_Pharyngeal	MYF5	1.47115	5
phase4	Endoderm_Pharyngeal	NR2F2	0.957126	8
phase4	Endoderm_Pharyngeal	NR2F6B	1.80899	21
phase4	Endoderm_Pharyngeal	OTX1B	1.8326	20
phase4	Endoderm_Pharyngeal	PITX2	1.95334	5
phase4	Endoderm_Pharyngeal	PRDM1A	1.45426	11
phase4	Endoderm_Pharyngeal	RXRAA	0.547648	1
phase4	Endoderm_Pharyngeal	SNAI1A	0.773201	3
phase4	Endoderm_Pharyngeal	SOX13	1.08815	8
phase4	Endoderm_Pharyngeal	SOX2	2.18326	13
phase4	Endoderm_Pharyngeal	SOX9B	0.984741	9
phase4	Endoderm_Pharyngeal	TBX2B	1.11242	13
phase4	Endoderm_Pharyngeal	TBX3A	1.11242	6
phase4	Endoderm_Pharyngeal	TEAD1B	1.13611	4
phase4	Endoderm_Pharyngeal	TFA	1.72167	9
phase4	Endoderm_Pharyngeal	TFAP2C	0.869386	1
phase4	Endoderm_Pharyngeal	TP63	1.48776	17
phase4	Endoderm_Pharyngeal	TWIST1B	0.899496	4
phase4	Endoderm_Pharyngeal	ZBTB16A	2.25459	10
phase4	Endoderm_Pharyngeal	ZNF503	0.957126	6
phase4	Enveloping_Layer	GRHL2B	0.662899	1
phase4	Enveloping_Layer	HOXB1B	0.812653	1
phase4	Enveloping_Layer	HOXB9A	0.662899	1
phase4	Enveloping_Layer	SIX7	0.662899	1
phase4	Enveloping_Layer	SOX3	2.48252	1
phase4	Enveloping_Layer	TBX16	1.16136	1
phase4	Epidermis	ATF3	2.15286	7
phase4	Epidermis	CDX4	3.95896	6
phase4	Epidermis	FOXI3A	2.06821	5
phase4	Epidermis	MSX3	1.7054	7
phase4	Epidermis	MYCN	1.02457	5
phase4	Epidermis	RARGA	2.09723	11
phase4	Epidermis	TCF3B	1.35402	9
phase4	Epidermis	TP63	2.60278	8
phase4	Epidermis	ZBTB16A	0.93725	8
phase4	Heart_Primordium	ETV2	1.34996	1
phase4	Heart_Primordium	IRX3A	0.8045	1
phase4	Heart_Primordium	PAX2A	0.732912	2
phase4	Hematopoietic_ICM	CEBPA	1.49792	2
phase4	Hematopoietic_ICM	ETV4	1.24711	5
phase4	Hematopoietic_ICM	GATA2A	2.0408	3
phase4	Hematopoietic_ICM	GBX2	1.60311	6
phase4	Hematopoietic_ICM	GFI1AA	3.99956	9
phase4	Hematopoietic_ICM	GSC	1.17318	1
phase4	Hematopoietic_ICM	HER15.1	1.31595	4
phase4	Hematopoietic_ICM	HER15.2	1.31595	3
phase4	Hematopoietic_ICM	HER9	1.17318	4
phase4	Hematopoietic_ICM	HES6	3.61663	3
phase4	Hematopoietic_ICM	HOXB3A	1.5519	4
phase4	Hematopoietic_ICM	HOXC8A	2.41316	11
phase4	Hematopoietic_ICM	HOXD9A	2.32013	3
phase4	Hematopoietic_ICM	KLF6A	1.24711	7
phase4	Hematopoietic_ICM	LBX2	2.70066	3
phase4	Hematopoietic_ICM	MYCN	1.24711	4
phase4	Hematopoietic_ICM	PAX8	2.24421	8
phase4	Hematopoietic_ICM	SI:DKEY-261J4.3	1.17318	4
phase4	Hematopoietic_ICM	SOX11B	1.49792	3
phase4	Hematopoietic_ICM	UBTF	2.47765	3
phase4	Hematopoietic_ICM	XBP1	1.74266	5
phase4	Hematopoietic_RBI+Pronephros	CABZ01070258.1	1.48439	8
phase4	Hematopoietic_RBI+Pronephros	ETV4	1.25685	2
phase4	Hematopoietic_RBI+Pronephros	FLI1A	1.52429	2
phase4	Hematopoietic_RBI+Pronephros	FOXC1A	0.96178	4
phase4	Hematopoietic_RBI+Pronephros	FOXJ1A	1.76628	3
phase4	Hematopoietic_RBI+Pronephros	HOXB1A	0.640786	1
phase4	Hematopoietic_RBI+Pronephros	JUN	2.20627	2
phase4	Hematopoietic_RBI+Pronephros	LHX1A	2.18629	3
phase4	Hematopoietic_RBI+Pronephros	MEIS1B	1.30669	6
phase4	Hematopoietic_RBI+Pronephros	MEIS2B	0.541381	1
phase4	Hematopoietic_RBI+Pronephros	MEIS3	0.96178	4
phase4	Hematopoietic_RBI+Pronephros	MSX3	1.02817	4
phase4	Hematopoietic_RBI+Pronephros	NKX3-1	0.731197	1
phase4	Hematopoietic_RBI+Pronephros	NR2F6B	0.731197	2
phase4	Hematopoietic_RBI+Pronephros	OTX2	0.640786	2
phase4	Hematopoietic_RBI+Pronephros	PAX6A	0.96178	2
phase4	Hematopoietic_RBI+Pronephros	RARGA	1.88212	3
phase4	Hematopoietic_RBI+Pronephros	SMAD3A	1.48439	6
phase4	Hematopoietic_RBI+Pronephros	TA	0.640786	1
phase4	Hematopoietic_RBI+Pronephros	TFAP2A	0.890668	3
phase4	Hematopoietic_RBI+Pronephros	TWIST1A	0.890668	1
phase4	Hematopoietic_RBI+Pronephros	XBP1	2.38671	5
phase4	Hematopoietic_RBI+Pronephros	ZIC2B	2.03405	6
phase4	Hematopoietic_RBI+Pronephros	ZIC3	1.39948	4
phase4	Hematopoietic_RBI+Pronephros	ZNF503	0.731197	3
phase4	Hindbrain_R3	KLF6A	1.0656	1
phase4	Hindbrain_R3	RX3	0.846645	1
phase4	Hindbrain_R3	VOX	1.18879	2
phase4	Hindbrain_R3	ZEB1A	0.846645	1
phase4	Hindbrain_R3	ZFP36	0.846645	1
phase4	Hindbrain_R4+5+6	ATF3	0.945996	3
phase4	Hindbrain_R4+5+6	CDX4	2.18345	5
phase4	Hindbrain_R4+5+6	DBX1A	1.59705	7
phase4	Hindbrain_R4+5+6	DBX2	0.983515	3
phase4	Hindbrain_R4+5+6	ETV4	1.79534	8
phase4	Hindbrain_R4+5+6	HER13	1.18314	8
phase4	Hindbrain_R4+5+6	HER15.2	1.12092	5
phase4	Hindbrain_R4+5+6	HER6	2.75806	3
phase4	Hindbrain_R4+5+6	HOXB1B	1.26976	7
phase4	Hindbrain_R4+5+6	HOXB3A	1.96074	4
phase4	Hindbrain_R4+5+6	ID2A	2.23743	3
phase4	Hindbrain_R4+5+6	IRX1B	2.70681	3
phase4	Hindbrain_R4+5+6	IRX7	2.81273	5
phase4	Hindbrain_R4+5+6	MEIS3	0.907014	4
phase4	Hindbrain_R4+5+6	MSX3	1.18314	6
phase4	Hindbrain_R4+5+6	NR2F2	1.26976	8
phase4	Hindbrain_R4+5+6	OLIG3	1.90371	8
phase4	Hindbrain_R4+5+6	UBTF	2.2786	3
phase4	Hindbrain_R4+5+6	XBP1	2.02774	3
phase4	Neural_Plate_Border	DLX5A	1.40826	4
phase4	Neural_Plate_Border	EVE1	1.09816	1
phase4	Neural_Plate_Border	HER9	1.26518	5
phase4	Neural_Plate_Border	MEIS1B	1.45174	2
phase4	Neural_Plate_Border	MSX1B	3.15829	3
phase4	Neural_Plate_Border	SOX3	1.3628	2
phase4	Notochord	MEF2D	1.07113	1
phase4	Notochord	SOX2	1.35532	2
phase4	Notochord	TBX16	1.12447	1
phase4	Notochord	ZNFL2A	0.891592	2
phase4	Optic_Cup	CDX4	2.15266	5
phase4	Optic_Cup	E2F7	1.04647	8
phase4	Optic_Cup	FOXD1	1.08393	14
phase4	Optic_Cup	FOXG1A	1.67658	16
phase4	Optic_Cup	NR2F2	1.67658	14
phase4	Optic_Cup	OTX1A	1.22112	7
phase4	Optic_Cup	SIX7	2.34711	12
phase4	Optic_Cup	SOX11A	2.59448	14
phase4	Optic_Cup	SOX13	2.53599	12
phase4	Optic_Cup	SOX1B	0.967068	5
phase4	Optic_Cup	TBX2B	2.56983	13
phase4	Optic_Cup	ZBTB16A	2.35745	5
phase4	Placode_Adeno+Lens+Trigeminal	DMBX1A	1.66089	9
phase4	Placode_Adeno+Lens+Trigeminal	FOXD3	1.57416	3
phase4	Placode_Adeno+Lens+Trigeminal	GBX2	1.01136	3
phase4	Placode_Adeno+Lens+Trigeminal	GSC	1.84961	4
phase4	Placode_Adeno+Lens+Trigeminal	HER15.2	0.838116	1
phase4	Placode_Adeno+Lens+Trigeminal	HER5	0.73876	1
phase4	Placode_Adeno+Lens+Trigeminal	HEY1	0.789671	1
phase4	Placode_Adeno+Lens+Trigeminal	HOPX	0.628433	1
phase4	Placode_Adeno+Lens+Trigeminal	KLF2A	1.05036	4
phase4	Placode_Adeno+Lens+Trigeminal	MSX3	0.73876	4
phase4	Placode_Adeno+Lens+Trigeminal	NR2F6B	1.40151	6
phase4	Placode_Adeno+Lens+Trigeminal	PAX6A	1.05036	6
phase4	Placode_Adeno+Lens+Trigeminal	PRDM1A	1.79664	5
phase4	Placode_Adeno+Lens+Trigeminal	SOX11B	2.3315	9
phase4	Placode_Adeno+Lens+Trigeminal	TBX16	1.15898	5
phase4	Placode_Adeno+Lens+Trigeminal	TEAD1B	1.05036	5
phase4	Placode_Adeno+Lens+Trigeminal	ZIC3	0.73876	3
phase4	Placode_Epibranchial+Otic	CABZ01070258.1	1.99124	7
phase4	Placode_Epibranchial+Otic	DLX4B	1.14752	4
phase4	Placode_Epibranchial+Otic	FOSAB	3.55249	3
phase4	Placode_Epibranchial+Otic	HER2	2.10536	3
phase4	Placode_Epibranchial+Otic	HOXA3A	0.871887	3
phase4	Placode_Epibranchial+Otic	JUN	1.78057	10
phase4	Placode_Epibranchial+Otic	LMX1BB	0.817542	1
phase4	Placode_Epibranchial+Otic	MYCN	2.40869	10
phase4	Placode_Epibranchial+Otic	NR2F5	1.14752	9
phase4	Placode_Epibranchial+Otic	PRDM1A	1.22476	8
phase4	Placode_Epibranchial+Otic	SIX1B	2.22159	5
phase4	Placode_Epibranchial+Otic	SOX10	0.817542	4
phase4	Placode_Epibranchial+Otic	SOX2	1.54079	2
phase4	Placode_Epibranchial+Otic	SOX21A	1.33047	5
phase4	Placode_Epibranchial+Otic	SOX3	3.45351	6
phase4	Placode_Epibranchial+Otic	TBX2B	2.35013	6
phase4	Placode_Epibranchial+Otic	TCF3B	1.26126	11
phase4	Placode_Epibranchial+Otic	UBTF	2.19378	9
phase4	Placode_Epibranchial+Otic	ZNF503	1.18689	2
phase4	Placode_Epibranchial+Otic	ZNFL2A	1.51332	8
phase4	Placode_Olfactory	E2F7	1.54843	3
phase4	Placode_Olfactory	FOXB1A	1.31273	2
phase4	Placode_Olfactory	FOXG1A	1.37707	3
phase4	Placode_Olfactory	HER3	1.31273	2
phase4	Placode_Olfactory	HOXB1A	1.24398	2
phase4	Placode_Olfactory	HOXC8A	0.908915	3
phase4	Placode_Olfactory	HOXD4A	1.43751	5
phase4	Placode_Olfactory	ISL1	1.93536	3
phase4	Placode_Olfactory	ISL2B	1.43751	4
phase4	Placode_Olfactory	JDP2B	0.804102	1
phase4	Placode_Olfactory	KLF6A	1.17014	5
phase4	Placode_Olfactory	MSX3	1.59959	2
phase4	Placode_Olfactory	NHLH2	1.17014	1
phase4	Placode_Olfactory	NKX2.4B	0.908915	1
phase4	Placode_Olfactory	SIX3A	1.17014	2
phase4	Placode_Olfactory	SOX21A	1.31273	1
phase4	Placode_Olfactory	TFAP2C	1.17014	1
phase4	Placode_Olfactory	ZNF503	1.00378	2
phase4	Prechordal_Plate	DMBX1A	0.570039	2
phase4	Prechordal_Plate	ID2A	0.363982	1
phase4	Prechordal_Plate	MYCN	0.505958	1
phase4	Prechordal_Plate	OTX1A	1.37715	2
phase4	Prechordal_Plate	SOX11A	0.63026	1
phase4	Prechordal_Plate	SOX9B	0.437488	1
phase4	Prechordal_Plate	TCF3B	0.687059	1
phase4	Prechordal_Plate	UBTF	1.53086	2
phase4	Prechordal_Plate	ZBTB16A	0.505958	2
phase4	Prechordal_Plate	ZIC2B	0.363982	1
phase4	Primordial_Germ_cells	CDX4	2.55312	1
phase4	Primordial_Germ_cells	FOXG1A	0.961459	1
phase4	Primordial_Germ_cells	HER4.1	0.730927	1
phase4	Primordial_Germ_cells	HOPX	0.961459	1
phase4	Primordial_Germ_cells	HOXB1B	1.56225	1
phase4	Primordial_Germ_cells	HOXC1A	1.30631	3
phase4	Primordial_Germ_cells	IRX7	1.56225	1
phase4	Primordial_Germ_cells	MYF5	0.730927	1
phase4	Primordial_Germ_cells	POU3F1	0.730927	1
phase4	Primordial_Germ_cells	SALL4	1.14868	1
phase4	Primordial_Germ_cells	SI:DKEY-68O6.5	0.961459	1
phase4	Primordial_Germ_cells	SOX21A	1.56225	1
phase4	Primordial_Germ_cells	TWIST1B	0.961459	1
phase4	Somites	HER15.1	0.599188	9
phase4	Somites	HOXB7A	3.27891	15
phase4	Somites	HOXC10A	0.727742	22
phase4	Somites	ID2A	1.34922	12
phase4	Somites	JDP2B	0.871929	7
phase4	Somites	MYF5	3.99529	20
phase4	Somites	SNAI1A	2.06059	12
phase4	Somites	TBX6L	1.62987	8
phase4	Somites	UBTF	2.31238	20
phase4	Somites	UNCX4.1	1.74218	4
phase4	Spinal_Cord	BHLHE22	1.11225	2
phase4	Spinal_Cord	CDX4	4.37684	3
phase4	Spinal_Cord	ENG2B	1.21829	2
phase4	Spinal_Cord	ETV4	1.05469	5
phase4	Spinal_Cord	FOXB1A	1.78051	3
phase4	Spinal_Cord	HER13	2.33752	3
phase4	Spinal_Cord	HER15.1	2.09731	6
phase4	Spinal_Cord	HER3	1.78051	8
phase4	Spinal_Cord	HER9	2.46098	4
phase4	Spinal_Cord	HOXA3A	2.47539	3
phase4	Spinal_Cord	HOXC8A	2.0762	7
phase4	Spinal_Cord	IRX1B	2.47539	6
phase4	Spinal_Cord	IRX3A	1.16668	3
phase4	Spinal_Cord	JUN	1.48206	4
phase4	Spinal_Cord	JUNBA	1.91448	2
phase4	Spinal_Cord	MEIS1B	2.43151	2
phase4	Spinal_Cord	MSGN1	0.784221	1
phase4	Spinal_Cord	MYT1B	1.26737	4
phase4	Spinal_Cord	NHLH2	1.5565	2
phase4	Spinal_Cord	NR2F6B	1.83627	5
phase4	Spinal_Cord	OLIG4	2.53106	5
phase4	Spinal_Cord	PAX6A	1.93924	2
phase4	Spinal_Cord	POU3F1	1.26737	3
phase4	Spinal_Cord	PRDM13	1.16668	1
phase4	Spinal_Cord	SCRT2	2.0762	3
phase4	Spinal_Cord	SOX13	1.35885	8
phase4	Spinal_Cord	SOX3	4.05427	2
phase4	Spinal_Cord	UBTF	1.48206	3
phase4	Spinal_Cord	VOX	1.11225	1
phase4	Spinal_Cord	XBP1	2.80209	3
phase4	Spinal_Cord	ZIC2A	1.11225	1
phase4	Spinal_Cord	ZNF503	1.59174	6
phase4	Tailbud	CDX4	5.40298	5
phase4	Tailbud	HOXA9B	2.93911	4
phase4	Tailbud	HOXC8A	2.57626	7
phase4	Tailbud	ID1	4.35287	2
phase4	Tailbud	MSX1B	3.57959	6
phase4	Tailbud	MYCN	2.63266	6
phase4	Tailbud	NEUROG1	1.77995	9
phase4	Tailbud	NKX1.2LA	2.29457	6
phase4	Tailbud	NR2F6B	0.776432	1
phase4	Tailbud	TBX16	3.37511	2
phase4	Tailbud	TFAP2A	1.44165	6
phase4	Tailbud	ZIC2B	2.71366	2
phase4	Telencephalon	CDX4	2.50074	1
phase4	Telencephalon	E2F7	0.848567	1
phase4	Telencephalon	HOXC3A	0.694257	1
phase4	Telencephalon	MYT1B	1.61121	1
phase4	Telencephalon	PAX3A	0.917623	1
phase4	Telencephalon	VED	0.774385	1
phase4	midbrain+neural_crest	DMBX1A	1.1709	3
phase4	midbrain+neural_crest	EGR2B	2.47201	4
phase4	midbrain+neural_crest	ETV4	1.03237	6
phase4	midbrain+neural_crest	FOXD3	3.90258	7
phase4	midbrain+neural_crest	HES6	2.00101	8
phase4	midbrain+neural_crest	ID3	2.6342	3
phase4	midbrain+neural_crest	IRX5A	0.981576	2
phase4	midbrain+neural_crest	JUNBA	2.74732	2
phase4	midbrain+neural_crest	MAFBA	2.15733	2
phase4	midbrain+neural_crest	MEIS3	0.928063	3
phase4	midbrain+neural_crest	NKX6.2	1.25362	1
phase4	midbrain+neural_crest	OTX2	1.61594	2
phase4	midbrain+neural_crest	SOX10	2.583	4
phase4	midbrain+neural_crest	SOX11A	2.52905	5
phase4	midbrain+neural_crest	SOX9B	2.3734	7
phase4	midbrain+neural_crest	ZEB1A	0.871523	2

## Sheet: TableS3
Supplementary Table 3. The critical TF table from cell sampling 70% condition TENET
phase	network	critical TF
phase1	Blastomeres	BLF,EVE1,ZNFL2A
phase1	Enveloping_Layer	ETS2,ETV4,KLF2A,TCF3B,UNCX4
phase1	Primordial_Germ_cells	HER11,KLF6A,SI:DKEY-208K4
phase2	Ectoderm	EVE1,HER7,HOPX,JUNBA,KLF17,NOTO,SI:DKEY-228B2
phase2	Enveloping_Layer	SALL4,SNAI1A,SOX2,TFAP2A,XBP1
phase2	Other_Axial_Mesoderm	ATF3,CDX4,CTH1,ETS2,FOXA2,FOXA3,GATA5,HER5,MIXL1,MLLT1B,MSGN1,OTX1A,PHTF1,PRDM1A,SI:DKEY-261J4
phase2	Other_Mesendoderm	DLX3B,FOXA2,MEIS1B,MSGN1,NOTO,OTX1A,SOX32,TBX6L,XBP1
phase2	Primordial_Germ_cells	EVE1,FOXA,GATA2A,HES6,IRX7,KLF2B,MYCN,POU5F3,SI:DKEY-261J4
phase3	Ectoderm	DMBX1A,ETV4,EVE1,FOXA2,HER5,NEUROG1,OTX1B,PAX3A,SOX21A,TP63,XBP1,ZIC2A
phase3	Enveloping_Layer	BLF,CEBPB,DLX5A,ETS2,GRHL1,HOXB7A,ID2A,JDP2B,SI:CH211-202H22
phase3	Notochord	AFF3,BLF,CABZ01070258
phase3	Other_Mesendoderm	FOSAB,GATA2A,ID3,JUNBA,KLF17,KLF6A,MEIS3,NR2F6B,SIX4A,SOX11B,TFAP2C,ZIC3
phase3	Paraxial_Mesoderm	EVE1,FOXC1A,IRX7,JUN,MEOX1,PRDM1A,SALL4,SNAI1A,TFAP2C,VED
phase3	Prechordal_Plate	E2F7,HES6,ID1,ID3,NOTO,PITX2,PRDM1A,TP53,ZEB1A,ZIC3,ZNFL2A
phase3	Primordial_Germ_cells	GATA2A,GBX1,HER2,HER9,KLF2B,MEIS1B,SOX4A,ZIC2B
phase4	Adaxial_Cells	FOXC1A,HER12,HOXB6B,HOXB7A,HOXC9A,ID3,JUN,LBX2,MEOX1,RARGA,SI:DKEY-68O6
phase4	Cephalic_Mesoderm	GATA5,HAND2,HER2,LMX1BB,MEIS2B,NKX2
phase4	Diencephalon	BARHL1A,BARHL2,DLX3B,EMX2,ENG2B,FOSAB,FOXB1A,HES6,HOXB7A,ID3,IRX1B,JUN,MYCN,MYT1A,NEUROG1,OTX1B,PAX6A,RARGA,SOX21A,ZNF503,ZNFL2A
phase4	Endoderm_Pancreatic_Intestinal	EF1,EVE1,FOXA1,FOXA2,FOXD5,HER12,HER15
phase4	Endoderm_Pharyngeal	DLX3B,E2F7,GBX2,HER3,HER5,HOXB1A,HOXB1B,HOXB3A,ISL1,JUNBA,KLF17,MSGN1,MYT1A,PAX6A,PAX8,SI:DKEY-43P13
phase4	Enveloping_Layer	GRHL2B,HOXC3A,HOXC8A,JDP2B,KLF6A,OVOL1,SIX1B,TBX16,ZNF503
phase4	Epidermis	CEBPD,EF1,GCM2,GRHL1,GRHL2B,HER15
phase4	Heart_Primordium	ATF3,E2F7,ETV2,HER2,HER6,HEY2,HOXC6B,IRX3A,KLF6A,MEOX1,NR2F6B,OLIG4,SALL4,TFAP2A
phase4	Hematopoietic_ICM	CEBPA,GSC,HER6,HNF1BB,HOXB10A,HOXB3A,HOXC8A,ID1,KLF6A,MSGN1,MYF5,OSR1,RARGA,SI:CH73-299H12
phase4	Hematopoietic_RBI_Pronephros	DLX3B,GRHL2B,HNF1BA,HOXB10A,IRX7,JUN,KLF6A,MNX1,NR2F2,NR2F6B,TBX3A,VED
phase4	Hindbrain_R3	GSX1,HOXB1B,KLF6A,MSX3,NR2F2,VOX,ZFP36
phase4	Hindbrain_R4_5_6	ATF3,CDX4,ENG2B,FOXA,GBX1,HER15
phase4	Neural_Plate_Border	DLX2A,DLX4A,JUN,MYF5,ZFP36L1B
phase4	Notochord	FOXA3,HOXB9A,SOX11A,ZNFL2A
phase4	Optic_Cup	ID2A,NR2F2,NR2F5,NR2F6B,OTX2,PAX2A,PAX6A,SOX11A,SOX1B
phase4	Placode_Adeno_Lens_Trigeminal	CABZ01070258
phase4	Placode_Epibranchial_Otic	ATF3,FOXD3,FOXI1,GATA3,HAND2,HER3,HOXA3A,HOXB1A,HOXB1B,ID1,ID3,LMX1BB,MEIS1B,MEIS3,MEOX1,PAX2A,PRDM12B,SOX21A,SOX9B,TFAP2A,UBTF,ZNF503
phase4	Placode_Olfactory	HNF1BA,HOXB1A,NHLH2,NR2F5,NR2F6B,SIX3A,TFAP2C,ZGC:158291,ZNF503
phase4	Prechordal_Plate	DMBX1A,HOXB7A,OTX2,RARGA,SALL4,SOX11B,SOX19A,TBX16,TCF3B
phase4	Primordial_Germ_cells	FOXG1A,HER15
phase4	Somites	HER9,HOXB10A,HOXB7A,HOXC9A,MEIS1B,MESPAB,SI:CH73-299H12
phase4	Spinal_Cord	BHLHE22,EBF2,ETV4,HER6,HES6,HMGB1A,HOXC9A,ID1,ID2A,INSM1A,ISL1,JUN,JUNBA,MSX1B,MYT1A,NEUROD1,NHLH2,OLIG3,PAX6A,POU3F1,SOX13,SP8A,UBTF
phase4	Tailbud	EVE1,HER1,HOXA9B,HOXC8A,MSX1B,PAX6B,ZIC2B
phase4	Telencephalon	DLX4B,HER2,HER6,ID1,JUN,LHX2B,MEIS2B,MYT1A,PAX3A,SIX7,SOX11B,SOX1B,SP5A,TP53,XBP1,ZEB1A,ZNF503
phase4	midbrain_neural_crest	CABZ01070258

## Sheet: TableS4
Supplementary Table 4. The critical TF table from all gene condition TENET
phase	network	critical TF
phase1	Blastomeres	AFF4,BAZ2A,BAZ2BA,BLZF1,CABZ01071911.1,CEBPG,CPEB1B,CTCF,EVE1,FOXA,GSC,L3MBTL2,MBD3B,MYBL2B,MYEF2,PATZ1,PREB,RBPJA,REREA,RFX2,SI:CH211-284E13.5,SI:DKEY-250D21.1,SI:DKEYP-84F3.9,SP4,TBX16,TCF7L1A,VENT,ZBTB39,ZBTB8A,ZFP91,ZGC:113263,ZGC:171727,ZNF142,ZNF143A,ZNF143B,ZNF326,ZNF710A,ZNF711,ZNF800A,ZNF800B
phase1	Enveloping_Layer	ADNP2B,ARL14EP,BAZ2BA,CABZ01071911.1,CSDE1,EOMESA,FOXO3A,GTF3AA,HINFP,HMGXB4A,HSF1,ID3,IM:7147486,IRF7,MIS18BP1,MLX,MTA1,MYCLB,NKRF,PAXBP1,RCOR1,SI:CH211-198A12.6,SI:CH211-261D7.6,SI:CH211-276C2.4,SI:DKEY-253D23.2,SI:DKEY-43P13.5,SNAPC4,SP3B,TCF3B,TCF7L1B,TFAM,THAP7,USF2,VDRB,XBP1,ZBTB14,ZBTB48,ZEB1A,ZFP64,ZGC:113886,ZGC:171220,ZGC:171727,ZGC:173548,ZNF131,ZNF143A,ZNF277,ZNF526,ZNF711,ZNF740B,ZNF…
phase1	Primordial_Germ_cells	ADNP2B,CABZ01069016.1,CC2D1A,ETV5B,FOXK1,JARID2B,PBX2,POU6F2,PRDM9,RBCK1,RCOR2,REREA,RXRBA,SI:DKEY-261J4.3,SNAPC4,ZGC:103508,ZNF143B,ZNF281B,ZNF800A
phase2	Ectoderm	ARNT2,ATF3,CR450785.1,DMTF1,EVE1,GATAD1,GPBP1L1,HOXB1B,MBD3A,NFE2L3,NFYA,NOTO,PURBA,RFX1B,SETDB1A,SI:CH211-110E21.4,SI:CH73-144D13.5,SI:DKEY-15H8.12,SI:DKEY-253D23.8,SI:DKEY-253D23.9,SI:DKEY-7J22.2,SMAD3A,SNAI2,STAT3,TFAP2A,THAP3,TP63,TSC22D1,TSC22D2,UBALD1A,ZBTB17,ZGC:110821,ZNF143B,ZNF292B,ZNF395A
phase2	Enveloping_Layer	ADNP2A,ADNPA,AFF4,APPL1,ARID1AA,BACH1B,BAZ2A,CABZ01070258.1,CHES1,E2F3,E2F5,E2F6,E4F1,ERF,ETV4,FOXA,FOXN2B,FOXO3A,GATA3,GPBP1L1,GRHL1,HER7,HIF1AB,HMG20A,HMGA1A,HMGB1A,HMGB2A,HSF1,IKZF2,IM:7143333,JARID2B,JUN,MIS18BP1,MYNN,OTX1B,PHB,PRDM2B,RCOR1,REST,SI:CH211-148L7.4,SI:CH211-207I20.2,SI:CH211-241B2.1,SI:CH73-299H12.3,SI:CH73-347E22.4,SI:CH73-382F3.1,SI:DKEY-15H8.12,SI:DKEY-226L10.6,SI:DKEY-261J4.…
phase2	Other_Axial_Mesoderm	ADNP2A,ARID4A,CABZ01070258.1,CABZ01071911.1,CREB1B,CREBL2,CU929391.2,DNAJC1,E2F2,E2F6,ELF2B,GABPA,GATAD1,HER5,HMGB1A,HMGB3B,ID1,IRF2A,JARID2B,JUN,JUNBA,KLF3,L3MBTL2,LRRFIP2,MBD3A,MLLT1B,MXI1,MYT1A,NFKB2,NKX1.2LA,NME2B.1,NR2F6A,PKNOX1.1,PNX,POU6F2,SALL3A,SALL4,SI:CH211-276C2.4,SI:DKEY-15H8.16,SI:DKEY-256I11.2,SI:DKEY-7I4.21,SI:DKEY-82I20.2,SI:DKEYP-113D7.10,SIX4B,SMAD3A,SOX19B,SP3A,SP4,TCF3B,TERF1…
phase2	Other_Mesendoderm	CDX4,CREB3L2,E2F5,FOXC1A,FOXD3,HER5,HOMEZB,LCORL,LRRFIP1A,MAFF,MXI1,NFRKB,OTX1A,SI:CH1073-224N8.1,SI:CH73-299H12.6,SI:CH73-347E22.4,SI:DKEY-34M19.3,SI:DKEY-4C15.10,SI:DKEYP-53E4.1,SMAD5,SOX17,SOX32,STAT3,SUB1B,TBX1,TCF7L1B,YEATS4,YY1A,ZGC:163143,ZGC:174275,ZGC:66483,ZNF1059,ZNF143A,ZNF143B,ZNF236,ZNF395A,ZNF408,ZNF711,ZNFL2A
phase2	Primordial_Germ_cells	ARID1AA,ARID3B,ARNT2,BAZ2BA,BLZF1,CABZ01071911.1,CARHSP1,CR450785.1,DDIT3,DNAJC2,E2F3,E2F4,E2F8,ETS2,EVE1,FOXA,FOXD3,GABPA,GTF3AA,HIF1AB,HMG20A,L3MBTL1B,LRRFIP2,MBD3A,MIER1A,MNTB,MSGN1,MTA2,MYBL2B,NCOR1,NFIL3-5,NFYBA,NFYC,PAXBP1,PHB,PLSCR3B,PRDM14,PRKRIRB,RARAB,REREA,SETDB1A,SFPQ,SI:CH211-113P18.3,SI:CH211-89O9.6,SI:CH73-109D9.3,SI:CH73-389K6.1,SI:DKEY-15H8.15,SI:DKEY-261J4.4,SI:DKEY-261J4.5,SI:D…
phase3	Ectoderm	ADNP2B,ARID3A,ARNTL2,CABZ01070258.1,E2F5,FAM60AL,HER13,HER9,KLF7A,LHX2B,PRDM9,RXRBA,SFPQ,SI:DKEY-7I4.21,SIX7,VENT,ZEB2B,ZGC:101130,ZGC:101562,ZNF407
phase3	Enveloping_Layer	BX855614.3,CREB1B,FOXO3A,GTF3AA,HER7,HOXB9A,ID2A,MBD3B,MYBL2B,NR2C1,RARAB,SI:CH211-89O9.6,SI:DKEY-15H8.16,SI:DKEYP-113D7.1,SMAD2,TERF1,VENT,WU:FC19G04,ZBTB17,ZBTB7B,ZNF511,ZNF770
phase3	Notochord	BX855614.3,CARHSP1,E2F7,HER15.2,HER2,HMGB1A,HMGB2B,HOMEZB,IRX1B,IRX7,JARID2B,JUND,MIS18BP1,MUM1,MYBL2B,NME2B.1,NOTO,NR2F6B,PITX2,POU5F3,PREB,PRKRIRA,RARAA,SETDB1A,SI:CH211-245N8.4,SI:CH211-89O9.6,SI:CH73-109D9.2,SI:DKEY-1B17.14,SI:DKEY-66I24.9,SOX3,SP1,STAT5B,TADA2B,TBX6L,TEFA,TOX,TWIST2,YBX1,YY1A,ZBTB10,ZBTB48,ZNF438,ZNF800A,ZNF990,ZNFL2A
phase3	Other_Mesendoderm	ARNT2,BX855614.3,CABZ01070258.1,CABZ01071911.1,DBX1A,DRL,FOXD5,GCFC2,HER2,HMGB1B,HMGB2A,HMGB2B,HOXB9A,HOXC8A,IRX1B,MEOX1,MYSM1,OLIG3,OLIG4,PATZ1,PLAGX,RFX1B,SI:CH1073-224N8.1,SI:DKEY-269O24.6,SI:DKEY-7I4.21,SIX1B,SIX7,SNAI1A,SNAPC4,TFAP2A,ZBTB8B,ZHX3,ZIC2A
phase3	Paraxial_Mesoderm	CABZ01079241.1,CDX4,CUX1A,FOXA3,FOXC1A,FOXD5,FOXP4,HMGB1A,HMGB3B,HOXA9B,KLF6A,MEOX1,MESPBA,MUM1,MYCH,PBX4,RFX1B,SI:DKEY-262G12.2,SI:DKEY-7I4.21,SNAPC4,TBX6,TFDP2,VED,ZFX,ZGC:174263,ZGC:66443,ZNF1059,ZNF414
phase3	Prechordal_Plate	ADNP2A,ARID2,ARID4A,ARL14EP,ATF3,BLZF1,CEBPZ,CHES1,DDIT3,DMBX1A,DNAJC2,E2F2,FOXK1,GTF3AA,HMGB2A,ID1,JARID2B,JUNBB,JUND,KHSRP,KLF9,L3MBTL1B,LIN28A,MBD3B,MNTB,MTA2,MXD3,NME2B.1,NOTO,PKNOX1.1,PLAGX,PRKRIRA,PURBA,RCOR1,REREA,SALL3A,SALL4,SI:CH73-367F21.4,SI:DKEY-226L10.6,SI:DKEY-30K6.5,SI:DKEY-7I4.13,SMARCC1B,SNAI1A,SOX11A,SREBF2,TA,TCF25,TERF1,TERFA,THAP3,UNCX4.1,VOX,WU:FC19G04,YBX1,ZBTB10,ZBTB11,ZB…
phase3	Primordial_Germ_cells	BLF,CPEB1B,HER12,HOMEZB,IKZF5,KLF11B,KMT2CB,MTA1,MXD4,NFYA,NFYBB,NKX6.1,PBX2,SI:CH211-110E21.4,SI:CH73-127M5.2,SI:CH73-389K6.1,SI:DKEY-20I20.11,SIX4A,SP2,SP3A,SP3B,TCF12,TCF7L1B,TEAD3B,THAP7,WU:FE05A04,ZBTB2B,ZGC:103508,ZGC:158320,ZGC:171727,ZGC:173548,ZNF1007,ZNF142,ZNF384L,ZNF410
phase4	Adaxial_Cells	AHCTF1,ARID1AA,ARID3B,ARID3C,ARID4A,ATOH8,BX649453.3,CABZ01079241.1,CTCF,CU929391.2,DNAJC1,ENG2B,FOXD3,GBX2,GLI2A,GPBP1L1,HER11,HOXA11A,HOXB5B,ID3,IM:7143333,KHSRP,KLF17,KLF6A,MEIS1B,MEOX1,MNTB,MYBL2B,MYCH,MYCLB,PHTF1,PPARDB,PRDM11,RBPJA,REST,RREB1B,SETDB1B,SI:CH73-299H12.3,SI:CH73-382F3.1,SI:DKEY-15H8.7,SI:DKEY-182I3.9,SI:DKEY-253D23.9,SI:DKEY-262G12.2,SI:DKEY-4C15.5,SMAD3A,SMAD6A,SMAD7,SP2,TBX6…
phase4	Cephalic_Mesoderm	ADNP2B,ALX4A,ARID1AA,ARL14EP,ATF6,BAZ2A,CABZ01070258.1,CABZ01071912.1,CDX4,CEBPZ,CREB1B,CSRNP2,DNAJC2,E2F8,E4F1,EBF3A,ETV5B,FOXC1A,FOXD2,FOXP2,GATAD2AB,GPBP1L1,HIC2,HOXB2A,HOXD4A,IRX3A,IRX3B,IRX5A,IRX5B,JUNBA,KLF14,LMX1BA,MAFF,MEIS1A,MIS18BP1,MSX1B,MTA3,MYCB,MYNN,NFYC,NKX2.5,NKX3.2,NR2C1,NR2F6B,NR3C1,OSR1,PBX1A,PBX2,POU2F1B,PPARDB,PRDM2B,PRRX1A,RBPJA,RCOR2,RFX2,RREB1A,RXRAA,RXRGB,SALL1A,SALL2,SAL…
phase4	Diencephalon	AFF4,ARL14EP,ARNTL2,BAZ2A,BAZ2BA,BLZF1,BX005085.6,CABZ01081752.3,CARHSP1,DBX1B,DMBX1A,EGR1,EMX2,ENG2A,FOXA2,FOXD2,FOXP4,GATAD1,GCFC2,HIC1L,HOMEZA,HOMEZB,HOXD4A,ID2A,IRX1A,JARID2B,KHSRP,KMT2CB,LCORL,MAFF,MLX,MTA3,NFYAL,NFYC,NKX1.2LA,NKX3.3,NKX6.1,PBX4,PIAS4A,PLAGX,POU2F1B,POU3F1,POU3F3A,PRDM2B,RBPJA,RBPJB,RCOR2,RREB1B,SETDB1B,SI:CH211-113P18.3,SI:CH211-198A12.6,SI:CH211-235I11.5,SI:CH211-245N8.4,S…
phase4	Endoderm_Pancreatic_Intestinal	ARL14EP,BLZF1,CARHSP1,CEBPZ,CREB1A,DBX1A,E2F3,ELF2A,ESRRGA,ETV5A,FOXA,FOXA3,FOXB1B,FOXO3A,GABPA,GATA5,GPBP1L1,HER15.1,HER15.2,HMG20A,HMG20B,HNF1BA,HOXB1A,HOXB5A,HOXB8B,HOXC10A,IM:7143333,IM:7147486,KHSRP,KLF11B,KLF14,KMT2CB,LCORL,LRRFIP2,MBD3A,MIER1A,MLX,MNTB,MTA2,MXI1,MXTX1,MYCLA,NFYBA,NFYBB,NFYC,NR6A1B,OSR1,PATZ1,RCOR1,RREB1A,SETDB1B,SI:CH211-253B8.2,SI:CH211-276C2.4,SI:CH211-89O9.6,SI:CH73-299…
phase4	Endoderm_Pharyngeal	AL935300.1,ARID4A,ATF3,BACH2B,BAZ2A,BAZ2BA,CABZ01064859.2,CABZ01070258.1,CABZ01079241.1,CDC5L,CUX1A,E2F6,E2F7,EF1,ELF2B,ERF,ETV4,FOXI1,FOXP4,HER15.1,HER15.2,HER3,HOXB6B,HOXB7A,HOXC8A,ID3,IRF2A,IRX5A,ISL2A,JARID2B,JDP2B,JUNBA,KLF3,KLF6A,MEF2D,MEIS2B,MGAA,MLLT10,MXD3,MYCH,NCOR1,NKRF,OLIG4,OSR1,PBX4,POU2F1B,PRDM1A,PRKRIRB,PURAA,RARAA,RFX2,SI:CH211-148L7.4,SI:CH73-144D13.4,SI:CH73-299H12.6,SI:DKEY-14…
phase4	Enveloping_Layer	HOXD10A,NKX2.7,TBX3A,ZNF622
phase4	Epidermis	ADNP2A,ARID3C,ATF5B,ATF6,BAZ2A,BAZ2BA,CABZ01021450.1,CABZ01071911.1,CSRNP2,DLX6A,DMRT2A,DNAJC1,E2F4,EMX2,ENG2B,ERF,ETV4,ETV5B,FOSL1A,FOSL2,FOXN2B,FOXP2,GLI2A,GLI2B,GTF3AA,HER15.2,HEY1,HIC2,HIVEP1,HMGA2,HOPX,HOXA9B,HOXB9A,IM:7147486,ISL2A,JUND,KLF17,L3MBTL1B,MEIS1A,MLX,MYB,MYCH,MYCLA,MYCN,MYSM1,NCOR2,NFE2L1B,NFE2L2A,NFKB2,NFRKB,NKX3-1,NR0B2A,PATZ1,PAXBP1,PKNOX1.1,PLAGX,PLSCR3B,PREB,RARAA,RARAB,RBC…
phase4	Heart_Primordium	ARID3B,ATF1,ATF3,BAZ2A,BLF,CABZ01071912.1,CARF,CARHSP1,CEBPZ,CREB1B,DDIT3,E2F8,ETV2,FAM60AL,FLAD1,FOXC1B,FOXK1,GABPA,GATA2A,GB:AI877918,GLI2B,GPBP1L1,HER15.1,HER8A,HOXB10A,HOXB5A,HOXC10A,HOXC9A,ID3,IRF6,IRX1B,IRX7,LBX2,MAFF,MBD3A,MEIS1A,MEIS1B,MTA3,MYCB,MYCH,NFKB2,NR2F6B,PATZ1,PAX3A,PAX8,PAXBP1,PBRM1L,PBX2,PIAS1B,PIAS2,PLSCR3B,POU2F1B,PRDM2B,PROX1A,PRRX1A,PURBA,RBPJA,REST,RXRBA,SETBP1,SI:CH211-14…
phase4	Hematopoietic_ICM	AFF4,ARID3C,ARNT2,ATF1,BLF,CREB1A,CREB3L2,CREBZF,DLX3B,DRL,E2F8,ELF2A,FOXJ3,FOXN2B,GATA2A,GLI2A,GTF3AA,HER1,HER13,HOXA3A,HOXB7A,HOXC6B,ID2A,ID4,IM:7143333,JARID2B,JUN,KLF3,LIN28A,MAF1,MBD3A,MIER1A,MLLT10,MUM1,MYBL2A,MYCLA,NKRF,PBRM1L,PBX2,PHTF1,PKNOX1.1,PLSCR3B,PREB,RARAB,REREA,SALL4,SETDB1A,SI:CH211-241E1.5,SI:CH211-253B8.2,SI:CH211-89O9.6,SI:DKEY-15H8.7,SI:DKEY-250D21.1,SOX11A,SOX21A,SOX9B,TERF…
phase4	Hematopoietic_RBI_Pronephros	AHCTF1,ARID1AB,ARNT2,ARNTL2,ATF3,BX005085.6,CABZ01041962.1,CABZ01071911.1,CARF,CEBPZ,CICB,CU929391.2,DDIT3,DNAJC1,E2F5,E2F7,EGR1,EGR2B,ELF2A,ENG2A,ETV5B,FOSAB,FOXD2,FOXJ1A,FOXJ3,FOXP2,GATA3,GCFC2,GTF2IRD1,HER13,HER4.1,HER7,HIC2,HOXB5A,HOXB5B,HOXC6A,LITAF,LRRFIP2,MAFBA,MAFBB,MBD3A,MYBL2B,NEUROG1,NFYA,NKX2.3,NOTO,OLIG3,POU3F1,POU6F1,PREB,PURBA,RCOR1,RCOR2,RFX1B,RFX2,SI:CH73-367F21.4,SI:DKEY-20I20.2…
phase4	Hindbrain_R3	ELF2B,ENG2A,ERFL3,FLAD1,HER15.1,KLF7A,LBX1B,MAFBA,MXI1,MYCLA,NCOR2,NR2F5,NR2F6B,NRF1,PAXBP1,PRDM11,RARAA,RARGA,RFX2,SI:CH211-148L7.4,SI:CH211-173P18.3,SI:CH211-235I11.5,SI:CH211-241B2.1,SI:CH211-261D7.6,SI:CH211-284E13.6,SI:CH73-311H14.2,SI:DKEY-15H8.7,SI:DKEYP-84F3.9,SOX1B,SOX21B,SOX5,SP3A,SUB1B,TET2,ZEB2A,ZGC:110249,ZHX3,ZNF1014,ZNF281A,ZNF395A,ZNF546,ZNF687B,ZNF711,ZZZ3
phase4	Hindbrain_R4_5_6	AEBP2,ARID1B,ATF1,BHLHE22,BLZF1,CABZ01071911.1,CABZ01081752.1,CR450785.1,E2F3,E2F4,E2F7,FOXB1A,FOXD5,FOXO3A,GATAD1,GB:AI877918,GSX1,HER12,HES6,HMGB1B,HOXB1A,HOXB2A,HSF2,ID1,ID2B,ID3,IM:7143333,IM:7147486,IRF1B,IRF2A,IRX1A,IRX5A,IRX7,KLF14,KLF17,KLF6A,KMT2CB,LBX1B,MEIS2A,MEIS2B,MIER1B,MSX3,MTA2,MUM1,MYSM1,NFIL3-5,NFYA,NFYAL,NKX6.1,NR2F6A,PAX6B,PAXBP1,PHOX2BB,PIAS4A,PLSCR3B,POU2F1B,POU3F3B,POU5F3,P…
phase4	Neural_Plate_Border	ARID1AB,BX649453.3,CABZ01021450.1,CABZ01079304.1,CARF,DACHC,DRGX,EGR1,FOXB1A,FOXI1,GLI3,HER12,HER7,HER8A,HMGXB4A,HOXB2A,HOXC4A,IRX3A,JARID2B,LRRFIP1A,MAFF,MLLT1B,MSGN1,MTA2,MYBL2A,NFIL3-5,NFRKB,NKX6.1,NR2F2,NR3C1,NR4A1,NRF1,PAX2A,PMS1,RFX1B,RX3,RXRBA,RXRGB,SALL2,SAMD11,SI:CH1073-127D16.1,SI:CH211-110E21.4,SI:CH73-299H12.4,SI:DKEY-20I20.7,SI:DKEY-210J14.4,SI:DKEY-247I3.1,SI:DKEY-30F3.2,SI:DKEY-30K…
phase4	Notochord	CSRNP1B,CUX1A,FOXH1,GB:AI877918,HOMEZB,ID2B,LMX1BB,NFYA,NKX1.2LA,PAX6A,PHB,SI:CH211-161C3.6,SI:CH73-299H12.3,SNAI1A,SP4,TCF7L1B,TEAD3B,UBALD1A,VDRB,ZBTB17,ZGC:112083,ZGC:113372,ZGC:173575,ZGC:174263,ZMIZ1A,ZNF143A,ZNF668
phase4	Optic_Cup	ATF3,ATF4B,ATF7B,BAZ2A,BBX,CDX4,CREB1B,CSRNP1B,DNAJC2,E2F3,E2F6,ETV5A,FAM60AL,FLAD1,FOXA,FOXD3,FOXM1,GLI3,GTF3AA,HER13,HER9,HMX1,HOMEZA,HOXB7A,HOXC3A,IM:7147486,JUNBA,KMT2CB,L3MBTL2,MAF1,MBD1B,MIER1A,MIER2,MSGN1,MYBL1,MYBL2A,MYBL2B,MYCH,MYF5,MYNN,NFYAL,NFYBA,NOTO,NRF1,OLIG3,PAX3A,PAXBP1,PBX2,PHB,PRKRIRB,RARAA,RCOR1,RCOR2,RFX5,RREB1B,SETBP1,SI:CH211-155E24.3,SI:CH211-198A12.6,SI:CH73-109D9.2,SI:CH…
phase4	Placode_Adeno_Lens_Trigeminal
phase4	Placode_Epibranchial_Otic	ADNPA,ARID2,ARL14EP,ATF1,CDC5L,CDX4,CREB3L2,CSRNP1B,CUX1A,DNAJC1,ETV4,FAM60AL,FOSAB,FOXG1A,FOXJ1B,FOXK1,FOXP4,GATA2A,GATAD2AB,GPBP1L1,GTF3AA,HER13,HER15.2,HEY1,HIC1L,HOPX,HOXA9B,HOXB1A,HOXB5B,HOXC8A,HOXD4A,HSF1,HSF2,IRX5A,ISL1,JUN,KLF18,L3MBTL2,LIN28A,LRRFIP2,MAFF,MBD1B,MEF2D,MEIS1A,MGAA,MIER1B,MLLT10,MLX,MYCLA,MYCN,MYNN,MYT1A,NEUROG1,NFYAL,NR2F6A,OLIG3,OTX1B,PAXBP1,PBX2,PBX4,PLAGL2,PLSCR3B,POU3F…
phase4	Placode_Olfactory	CBFB,CDC5L,CSRNP1B,ERF,HDX,HER4.2,HES2.2,HOXB5B,HOXB7A,LEF1,LHX2B,MYF5,MYT1B,NCOR1,NFYBB,NKX1.2LA,NR2C1,PITX3,PKNOX1.1,RFX2,RFX4,SALL1A,SCRT1A,SI:CH211-173P18.3,SI:CH211-284E13.6,SI:CH211-89O9.6,SI:DKEY-15H8.7,SI:DKEY-182I3.10,SI:DKEY-182I3.9,SP7,TCF3A,TET2,TFAP2A,TFDP1B,VDRB,YY1B,ZBTB18,ZBTB33,ZNF1059,ZNF516,ZNF526
phase4	Prechordal_Plate	ARNT2,BAZ2A,E2F4,EF1,FOSL2,FOXA1,FOXD2,HES6,ID2A,IRF5,MYNN,NCOR2,NRF1,OTPB,PBX1A,RFX1B,SI:CH73-144D13.4,SI:DKEY-72L17.6,SNAPC4,SOX2,SOX9B,TCF7L1A,TFCP2,ZBTB16A,ZNF687A
phase4	Primordial_Germ_cells	CDX4,FOXG1A,FOXM1,GATAD1,HOXB1B,JDP2B,KLF6A,MYF5,REREA,ZBTB48,ZGC:173577,ZHX2,ZNF1007,ZNF384
phase4	Somites	CABZ01071912.1,CTCF,E2F7,E2F8,EGR1,EVE1,FLAD1,FOXD5,FOXP1B,HER11,HER6,HES6,HIVEP2A,HMG20B,HMGB1A,HMGB3B,HOXB7A,HOXC1A,HOXC5A,HOXD11A,HOXD3A,IRX1B,JARID2B,JUNBA,KLF14,MAFBB,MESPAA,MESPBB,MNT,MSX3,MTA2,MYCA,NFYA,NR2F2,PAX6A,POU2F1B,PRKRIRB,REREA,SI:CH211-113P18.3,SI:CH211-241B2.1,SI:CH211-261D7.6,SI:CH73-109D9.2,SI:CH73-127M5.2,SI:CH73-299H12.3,SI:DKEY-15H8.7,SI:DKEY-4C15.13,SNAI1A,SNAI2,SNAPC4,SOX…
phase4	Spinal_Cord	ARID3B,ARNT2,ATF1,ATF3,CABZ01071912.1,CDC5L,CEBPZ,CR450785.1,CREB1B,CTCF,CU929391.2,DBX1B,DRGX,E2F3,E2F4,E4F1,EBF3A,ETV5A,FAM60AL,FOSAB,GMEB1,GTF3AA,HER15.2,HMG20A,HMGA2,HMGB1A,HOMEZA,HOXA11B,HOXC6A,HOXC6B,HSF1,INSM1B,IRF1B,IRX1A,IRX3A,IRX7,LBX1B,MEIS3,MIS18BP1,MLLT10,MLX,MYBL2A,MYBL2B,NFIL3-5,NFRKB,NHLH2,NR2F5,PBRM1L,PBX4,PLSCR3B,RARAA,RARAB,SI:CH211-148L7.4,SI:CH211-155E24.3,SI:CH211-89O9.6,SI:…
phase4	Tailbud	ADNP2A,ATF4B,ATF6,CARF,CEBPZ,CREB3L2,CUX1A,E2F5,ELK1,FAM60AL,FOXB1B,FOXD5,GCFC2,GPBP1L1,HER4.3,HEY1,HMGB3B,HOXA13B,HOXB6B,HOXB8A,ID3,JUNBA,L3MBTL2,LRRFIP2,MAX,MEOX1,MLLT10,MSGN1,MXI1,MYBL2B,NEUROG1,NFIL3-5,NKRF,NKX1.2LA,OLIG2,PATZ1,PAX2A,PHB,PLSCR3B,PREB,REST,SETBP1,SI:CH211-148L7.4,SI:CH211-161M3.4,SI:CH211-173P18.3,SI:CH211-235I11.5,SI:CH211-253B8.2,SI:DKEY-14D8.1,SI:DKEY-7I4.13,SI:DKEY-7I4.21,…
phase4	Telencephalon	ATF3,CABZ01081752.3,DBX1A,FOXD5,FOXG1B,FOXK1,GATAD1,HER12,HER4.2,HMX4,HOMEZA,HOXB1B,HOXB6B,ID3,JDP2B,MSX1B,MUM1,MYF5,NCOR1,PURBA,RFX2,SI:CH73-109D9.2,SI:DKEY-253D23.9,SI:DKEY-30K6.5,SI:DKEY-4C15.13,SI:DKEY-7I4.13,SI:DKEYP-44B5.5,SI:DKEYP-68B7.7,SIX7,SP1,TADA2A,TCF15,TFCP2,TMF1,TOX3,ZBTB2B,ZFX,ZGC:110249,ZGC:174224,ZIC3,ZNF646P,ZNF711
phase4	midbrain_neural_crest	AHCTF1,ARID3B,ARL14EP,ATF1,ATF4B,ATF7B,BLF,CABZ01070258.1,CABZ01071911.1,CABZ01081752.1,CEBPG,CEBPZ,CLOCKB,CREB1B,CREB3L2,DNAJC1,DNAJC2,E2F4,ELF2B,ETV4,FOXD3,GBX1,GTF3AA,HER11,HER6,HIC1L,HNF1BB,HOXA2B,ID2B,IRX3B,IRX7,JDP2B,KMT2CB,L3MBTL1B,LMX1BB,MAF1,MBD1B,MEIS3,MLXIP,MTA2,MTA3,NCOR2,NFYBA,NKRF,NKX6.2,NME2B.1,NR2F1A,NR2F5,OTX2,PAX2A,PAX6B,PAXBP1,PIAS2,PIAS4A,PLSCR3B,PREB,PRKRIRB,RBPJA,REST,RFX4,R…

## Sheet: TableS5
Supplementary Table 5. The critical TF table from 0.03 edge threshold condition TENET
phase	network	critical TF
phase1	Blastomeres	EF1,FOXD3,FOXD5,HOPX,KLF6A,POU5F3,SI:DKEY-43P13.5,SOX11A,SOX13,ZEB1A,ZIC3
phase1	Enveloping_Layer	FOXB1A,JUNBA
phase1	Primordial_Germ_cells	ID3,MYCN,TCF3B
phase2	Ectoderm	BLF,EVE1,HER7,ID1,MSX1B,TFAP2C,VOX,ZEB1A
phase2	Enveloping_Layer	BLF,FOXA,FOXD3,FOXD5,FOXI1,ID3,IRX7,NR2F6B,SI:CH73-299H12.3,SOX11A,SOX2,ZIC3,ZNFL2A
phase2	Other_Axial_Mesoderm	CABZ01070258.1,DRL,HER7,HMGB1A,NOTO,SI:DKEY-261J4.3,SIX7,TWIST2
phase2	Other_Mesendoderm	EVE1,FOSAB,HER5,MSGN1,OSR1,SI:DKEY-261J4.3,SOX2
phase2	Primordial_Germ_cells	HER3,HER5,IRX7,SOX2,TA,VED,XBP1
phase3	Ectoderm	DLX3B,GATA3,HER5,HMGB1A,IRX1B,OLIG3,OTX2,PAX2A,TBX16,XBP1,ZIC2A,ZIC3
phase3	Enveloping_Layer	CEBPB,GATA3,HOXB1B,ID1,ID3,ID4,IRX1B,KLF17,MEIS2B,MYCN,OTX2,SALL4,SI:DKEY-228B2.6,SOX2,SOX3,TA,TFAP2A,VED,ZIC2A,ZNF503,ZNF750,ZNFL2A
phase3	Notochord	CTH1,FOXA,FOXA1,FOXA2,GBX1,IRX5A,KLF6A,MNX1,NOTO,OTX1A,POU5F3,RXRAA,VOX,XBP1
phase3	Other_Mesendoderm	CABZ01070258.1,FOXA2,HOXB1B,MEIS3,MYCN,SNAI1A,SOX17,TBX1,TFAP2A,TP53
phase3	Paraxial_Mesoderm	FOSAB,FOXA,FOXA2,FOXB1A,FOXB1B,FOXD3,NEUROG1,NOTO,PRDM1A,SALL4,SOX11A,VED,VOX,XBP1
phase3	Prechordal_Plate	BACH1B,CTH1,ETV4,PITX2,PRDM1A,UNCX4.1
phase3	Primordial_Germ_cells	DLX3B,EVE1,FOXD3,HER5,MEIS2B,OTX1A,OTX1B,PAX8,TFAP2A,ZNF503
phase4	Adaxial_Cells	BLF,HER1,HOXA9B,HOXB10A,JUN,SIX4A,TBX16,TCF15,TCF3B,TP53
phase4	Cephalic_Mesoderm	HEY2,LMX1BB,MSGN1,MSX3,PBX1A
phase4	Diencephalon	ARXA,DBX1A,DBX1B,ENG2B,INSM1B,MSX1B,OTX1B,SOX1B,TP53,VOX
phase4	Endoderm_Pancreatic_Intestinal	BLF,CABZ01070258.1,DLX3B,FOXA,FOXA3,FOXB1B,FOXD3,GATA6,GRHL2B,HER12,HER2,HER3,HES6,HOXB3A,HOXD9A,ID2A,IRX1B,JDP2B,MEIS1B,NR2F5,OLIG4,PAX3A,SOX13,TA,TEAD1B,TFAP2A,ZNF503
phase4	Endoderm_Pharyngeal	FOXA3,GATA6,GBX1,GSC,HER2,HER5,HER6,HER9,HOXA3A,HOXB1B,HOXD4A,ID2A,IRX7,ISL1,JDP2B,JUNBA,MEIS3,MSX3,NR2F2,NR2F6B,OTX1B,OTX2,PITX2,PRDM1A,RXRAA,SOX13,SOX2,SOX9B,TBX2B,TBX3A,TEAD1B,TFAP2C,TP63,TWIST1B,UBTF,ZBTB16A,ZNF503
phase4	Enveloping_Layer	CABZ01070258.1,FOXB1A,HOXB1B,HOXB7A,SIX3B,SOX3,SP5A,TBX2B
phase4	Epidermis	ATF3,CDX4,FOXI3A,MSX3,MYCN,RARGA,TCF3B,TP63,ZBTB16A
phase4	Heart_Primordium	ATF3,ETV2,ETV4,HOXA3A,HOXC6B,MEOX1,PAX2A,PAX3A,PAX6B,RX3,TA,TFAP2A
phase4	Hematopoietic_ICM	ETV4,GATA2A,GBX2,GFI1AA,HER15.1,HER15.2,HER6,HER9,HEY2,HOXA3A,HOXA9B,HOXB3A,HOXC8A,HOXD9A,JUNBA,KLF6A,LBX2,MYCN,PAX2A,PAX8,PRDM1A,SALL4,SI:DKEY-261J4.3,SOX11B,TCF3B,TWIST2,UBTF,XBP1
phase4	Hematopoietic_RBI_Pronephros	CDX4,CEBPA,FLI1A,HOXC6B,IRX1B,MEIS1B,MYCN,NKX3-1,NR2F6B,OTX2,PAX3A,PAX6A,PAX8,POU3F3B,SI:DKEY-68O6.5,SOX2,TCF3B,UBTF,VED,ZBTB16A,ZIC3
phase4	Hindbrain_R3	GBX1,KLF6A,RX3,ZEB1A,ZFP36
phase4	Hindbrain_R4_5_6	CDX4,DBX1A,DBX2,ETV4,HER13,HER15.2,HER6,HOXB1B,HOXB3A,IRX1B,IRX7,MEOX1,MSX3,NR2F2,SOX21A,UBTF,XBP1
phase4	Neural_Plate_Border	DLX5A,EVE1,FOXB1B,MEIS1B,MSX1B,NR2F6B,SOX11A,SOX3
phase4	Notochord	HOXC6B,RX3,SOX2,ZNFL2A
phase4	Optic_Cup	CDX4,E2F7,FOXG1A,ID1,SIX7,SOX11A,SOX13,SOX1B,TBX2B,VSX2,ZBTB16A
phase4	Placode_Adeno_Lens_Trigeminal	FEZF1,GSC,HER15.1,HOPX,NR2F6B,PAX6A,PRDM1A,SP8A,TBX16,TEAD1B,ZBTB16A
phase4	Placode_Epibranchial_Otic	CABZ01070258.1,FOSAB,HER2,ISL1,JDP2B,JUN,MEIS2B,MEOX1,MYCN,NR2F5,PRDM1A,SOX2,SOX21A,SOX3,TFAP2A,UBTF,ZNF503
phase4	Placode_Olfactory	E2F7,FOXB1A,FOXG1A,HER3,HOXB7A,HOXC8A,HOXD4A,HOXD9A,ID3,ISL1,ISL2B,JDP2B,KLF6A,MEIS3,MSX3,NHLH2,OTX1A,PAX6A,PITX2,SALL4,SIX3A,SOX21A,TFAP2C,VOX
phase4	Prechordal_Plate	DMBX1A,MYCN,OTX1A,SOX11A,ZBTB16A
phase4	Primordial_Germ_cells	DMBX1A,FOXG1A,HER3,JDP2B,POU3F3B,SOX21A
phase4	Somites	HER15.1,HER9,HMGB1A,HOXB7A,HOXC10A,HOXC9A,ID1,ID2A,MEIS3,MYF5,SI:DKEY-68O6.5,SIX4A,SOX11B,SOX19A,TBX6L,UBTF,UNCX4.1
phase4	Spinal_Cord	BHLHE22,CDX4,ENG2B,FOSAB,FOXB1A,HER15.1,HER3,HER9,HOXB5B,HOXD9A,IRX1B,IRX3A,ISL1,JUN,JUNBA,MSGN1,MYT1B,NEUROD1,NHLH2,NR2F6B,PAX3A,PAX6A,POU3F1,PRDM13,SCRT2,SOX13,SOX3,UBTF,VOX,ZIC2A,ZNF503
phase4	Tailbud	CDX4,HOXA9B,HOXC8A,MSX1B,MSX2B,MYCN,NEUROG1,NKX1.2LA,TBX16,TFAP2A,ZIC2B
phase4	Telencephalon	DLX3B,E2F7,HOXC3A,ID2A,MYT1B,RX3,SP5A,VED
phase4	midbrain_neural_crest	DMBX1A,EGR2B,ETV4,FOXD3,HES6,ID3,JUNBA,MAFBA,NKX6.2,OTX2,PAX3A,SOX10,SOX11A,SOX9B,ZEB1A,ZNFL2A
